# Supplementary material for: Incidence and progression of trachomatous scarring in a cohort of children in a formerly hyper-endemic district of Tanzania
Source: PLoS Negl Trop Dis. 2020 Oct 5;14(10):e0008708. doi: 10.1371/journal.pntd.0008708 (PMC7561178; doi:10.1371/journal.pntd.0008708)
Supplement: S1 Data — (XLSX) [file pntd.0008708.s001.xlsx]

## Sheet: Sheet 1 - TS_inc_prog
TS_inc_prog
village id	child id	Base line TS grade	Follow-up TS grade	age at baseline	female	Base line TF	Baseline CT infection	previous villlage TF prevalence	latrine	any education head of household	>30 from water source
201	20101607	0	2	8	1	0	POS	0.103448	1	1	1
201	20101608	0	0	8	1	0	POS	0.103448	1	1	1
201	20102103	0	0	9	1	0	POS	0.103448	1	0	1
201	20102105	0	0	2	1	0	NEG	0.103448	1	0	1
201	20102608	0	0	1	1	0	POS	0.103448	1	0	1
201	20105903	0	0	1	0	0	NEG	0.103448	1	0	1
201	20108003	0	0	5	1	0	POS	0.103448	1	0	0
201	20109703	0	0	2	0	0	NEG	0.103448	1	0	0
201	20110605	0	0	2	0	1	NEG	0.103448	1	0	0
201	20111102	0	0	4	1	0	POS	0.103448	1	0	1
201	20111703	0	0	2	0	1	NEG	0.103448	1	0	1
201	20112012	0	0	1	0	0	NEG	0.103448	0	1	1
201	20112103	0	0	5	1	0	NEG	0.103448	0	1	0
201	20112505	0	0	7	0	0	NEG	0.103448	0	0	1
201	20113513	0	0	5	1	0	NEG	0.103448	1	1	1
201	20114103	0	0	4	0	0	NEG	0.103448	1	1	1
201	20115903	0	0	4	0	0	NEG	0.103448	1	0	0
201	20118109	0	0	3	1	0	POS	0.103448	1	1	0
201	20118309	0	0	5	1	0	POS	0.103448	1	1	0
201	20118507	0	0	9	0	0	POS	0.103448	1	0	0
201	20118512	0	0	2	1	0	POS	0.103448	1	0	0
201	20119607	0	0	5	0	0	NEG	0.103448	0	0	1
201	20119911	0	0	1	0	0	NEG	0.103448	0	1	1
201	20120512	0	.	7	0	0	NEG	0.103448	1	1	0
201	20124806	0	0	7	1	0	NEG	0.103448	1	1	0
201	20124904	0	0	9	0	0	NEG	0.103448	1	1	0
201	20125205	0	0	7	1	0	NEG	0.103448	1	1	0
201	20128806	0	0	3	1	0	POS	0.103448	1	0	0
201	20128908	0	0	8	0	0	NEG	0.103448	0	0	0
201	20130104	0	0	7	0	0	NEG	0.103448	1	1	0
201	20130909	0	0	10	1	0	NEG	0.103448	1	1	0
201	20131406	0	2	4	0	0	NEG	0.103448	1	0	1
201	20132307	0	0	2	1	0	NEG	0.103448	1	1	1
201	20132405	0	0	3	1	0	NEG	0.103448	1	1	1
201	20132605	0	.	6	0	0	NEG	0.103448	1	1	1
201	20136307	0	0	9	0	0	NEG	0.103448	1	1	0
201	20136608	0	.	7	0	0	NEG	0.103448	1	0	0
201	20137113	0	0	3	1	0	NEG	0.103448	0	1	0
201	20137906	0	0	7	0	0	NEG	0.103448	1	0	1
201	20143907	0	0	2	0	0	NEG	0.103448	1	0	1
201	20144903	0	0	8	1	0	NEG	0.103448	0	1	0
201	20145705	0	.	2	1	0	NEG	0.103448	1	0	0
201	20148306	0	0	4	1	0	NEG	0.103448	1	1	0
201	20148404	0	0	7	1	0	NEG	0.103448	1	0	0
201	20149903	0	.	8	1	0	NEG	0.103448	0	1	1
201	20170104	0	0	3	0	0	NEG	0.103448	0	0	1
201	20172102	0	0	5	0	0	NEG	0.103448	.	.	.
201	20173304	0	0	9	1	0	POS	0.103448	0	0	0
201	20175303	0	0	3	0	0	NEG	0.103448	1	1	1
201	20176504	0	.	4	1	0	NEG	0.103448	.	.	.
202	20201507	0	0	6	0	0	NEG	0.0636364	0	0	0
202	20202404	0	.	7	0	0	NEG	0.0636364	1	0	0
202	20202907	0	0	5	0	0	NEG	0.0636364	1	0	0
202	20206105	0	0	9	0	0	NEG	0.0636364	1	1	0
202	20207004	0	0	3	0	0	NEG	0.0636364	1	1	0
202	20207511	0	0	3	0	0	NEG	0.0636364	0	1	0
202	20208210	0	0	1	0	0	NEG	0.0636364	0	1	0
202	20208804	0	0	7	0	0	NEG	0.0636364	1	1	0
202	20209203	0	.	9	0	0	NEG	0.0636364	1	1	0
202	20209804	0	0	4	1	0	NEG	0.0636364	1	1	1
202	20209905	0	0	5	0	0	NEG	0.0636364	1	1	0
202	20211508	0	0	3	1	0	NEG	0.0636364	1	1	1
202	20212507	0	0	8	0	0	NEG	0.0636364	0	1	0
202	20213305	0	0	7	1	0	NEG	0.0636364	1	1	0
202	20214604	0	0	3	0	0	NEG	0.0636364	1	1	0
202	20216403	0	0	6	1	0	POS	0.0636364	1	1	0
202	20216505	0	.	4	0	0	POS	0.0636364	0	0	0
202	20218108	0	0	7	1	0	NEG	0.0636364	1	1	0
202	20219304	0	0	10	0	0	NEG	0.0636364	1	1	0
202	20220203	0	0	6	0	0	NEG	0.0636364	1	1	0
202	20225306	0	0	1	0	0	NEG	0.0636364	1	0	1
202	20225604	0	0	6	0	0	NEG	0.0636364	1	0	1
202	20225908	0	0	4	1	0	NEG	0.0636364	0	0	1
202	20227804	0	0	7	0	0	NEG	0.0636364	1	1	0
202	20230403	0	0	7	1	0	NEG	0.0636364	1	1	0
202	20230805	0	0	3	1	0	NEG	0.0636364	1	1	0
202	20231706	0	0	6	1	0	NEG	0.0636364	1	0	0
202	20233603	0	0	9	0	0	NEG	0.0636364	1	1	0
202	20236204	0	0	4	1	0	NEG	0.0636364	1	1	0
202	20238407	0	0	10	1	0	NEG	0.0636364	1	1	0
202	20241103	0	0	8	0	0	NEG	0.0636364	1	1	1
202	20244108	0	0	8	0	0	NEG	0.0636364	1	1	0
202	20244309	1	1	7	0	0	NEG	0.0636364	1	0	0
202	20244811	0	.	2	1	0	NEG	0.0636364	1	1	0
202	20249705	0	0	8	0	0	NEG	0.0636364	1	1	0
202	20280005	0	0	4	1	0	NEG	0.0636364	1	0	0
202	20280808	0	0	5	0	0	NEG	0.0636364	1	1	1
202	20285805	0	0	4	1	0	NEG	0.0636364	1	0	1
202	20286503	0	.	8	0	0	NEG	0.0636364	0	1	0
202	20287505	0	0	5	1	0	NEG	0.0636364	1	1	0
202	20288602	0	0	7	0	0	NEG	0.0636364	1	1	0
202	20289107	0	0	8	1	0	NEG	0.0636364	1	1	0
202	20291504	0	0	2	1	0	NEG	0.0636364	0	0	1
302	30200109	0	0	1	0	0	NEG	0.1	1	1	0
302	30200903	0	0	7	0	0	NEG	0.1	1	0	0
302	30202303	0	0	7	1	0	NEG	0.1	1	0	1
302	30205503	0	0	8	0	0	NEG	0.1	1	0	1
302	30206205	0	.	3	0	0	NEG	0.1	1	1	1
302	30207706	0	.	9	1	0	NEG	0.1	1	1	1
302	30208603	0	0	2	0	0	POS	0.1	1	1	0
302	30209205	0	.	9	1	0	NEG	0.1	0	0	0
302	30210803	0	0	9	0	0	NEG	0.1	0	0	1
302	30214003	0	0	6	1	0	NEG	0.1	1	0	0
302	30216204	0	0	1	1	1	NEG	0.1	0	1	1
302	30218605	0	0	2	0	0	NEG	0.1	0	1	1
302	30218905	0	0	2	1	0	NEG	0.1	1	0	1
302	30220204	0	0	4	0	0	NEG	0.1	1	0	1
302	30220406	0	1	3	1	0	NEG	0.1	1	1	1
302	30220706	0	.	5	1	0	NEG	0.1	1	0	1
302	30224704	0	0	6	0	0	NEG	0.1	1	1	1
302	30224907	0	0	2	0	0	NEG	0.1	0	1	1
302	30225108	0	.	4	1	0	NEG	0.1	1	0	1
302	30225906	0	0	2	1	0	NEG	0.1	0	0	1
302	30226605	0	.	9	0	0	NEG	0.1	1	0	1
302	30227003	0	0	5	1	0	NEG	0.1	1	0	1
302	30227408	0	0	3	0	0	NEG	0.1	0	0	1
302	30227507	0	0	6	1	0	NEG	0.1	0	1	1
302	30227606	0	0	3	0	0	NEG	0.1	1	0	1
302	30230705	0	0	7	1	0	NEG	0.1	1	1	1
302	30231205	0	0	2	0	0	POS	0.1	1	1	0
302	30237007	0	.	4	1	0	NEG	0.1	0	1	1
302	30238005	0	0	8	1	0	NEG	0.1	1	1	0
302	30242305	0	0	9	0	0	POS	0.1	0	1	1
302	30243004	0	0	6	1	0	NEG	0.1	0	0	1
302	30244504	0	.	5	0	0	NEG	0.1	1	1	1
302	30249203	0	0	8	1	0	NEG	0.1	1	1	1
302	30249306	0	.	4	1	0	NEG	0.1	1	1	0
302	30249910	0	0	5	1	0	POS	0.1	0	0	1
302	30251210	0	0	4	1	0	NEG	0.1	1	1	1
302	30256008	0	0	2	0	0	NEG	0.1	1	1	1
302	30260406	0	0	3	0	0	NEG	0.1	1	0	1
302	30266603	0	0	3	0	0	NEG	0.1	0	1	1
302	30267003	0	0	3	1	0	NEG	0.1	.	.	.
302	30268303	0	0	5	0	0	NEG	0.1	1	0	1
302	30273504	0	0	3	0	0	NEG	0.1	1	0	1
302	30280003	0	0	3	0	0	POS	0.1	0	1	1
302	30281603	0	0	2	0	0	NEG	0.1	1	1	0
302	30282103	0	0	1	0	0	NEG	0.1	0	1	1
302	30283505	0	.	3	0	0	POS	0.1	1	1	1
303	30300209	0	0	2	1	0	NEG	0.0462963	1	1	1
303	30301904	0	.	4	1	0	NEG	0.0462963	0	0	1
303	30302706	0	0	2	0	0	NEG	0.0462963	1	0	1
303	30305304	0	0	8	0	0	NEG	0.0462963	1	1	1
303	30305802	0	0	10	0	0	NEG	0.0462963	1	1	0
303	30306110	0	0	1	1	0	NEG	0.0462963	1	1	1
303	30306911	0	0	8	0	0	NEG	0.0462963	1	1	1
303	30307811	0	0	2	0	0	NEG	0.0462963	1	1	1
303	30308004	0	0	6	0	0	NEG	0.0462963	1	0	0
303	30309107	0	0	6	0	0	NEG	0.0462963	0	0	1
303	30309905	0	0	3	1	0	NEG	0.0462963	1	1	1
303	30310305	0	0	2	1	0	NEG	0.0462963	0	1	1
303	30311103	0	0	5	0	0	NEG	0.0462963	1	1	0
303	30311302	0	0	3	1	0	NEG	0.0462963	1	1	0
303	30311905	0	0	3	0	0	NEG	0.0462963	0	0	0
303	30312606	0	0	5	0	0	NEG	0.0462963	1	1	0
303	30312704	0	0	7	1	0	NEG	0.0462963	1	1	0
303	30312908	0	0	3	0	0	NEG	0.0462963	1	1	0
303	30313204	0	.	7	1	0	NEG	0.0462963	1	1	0
303	30313509	0	0	3	0	0	NEG	0.0462963	1	1	0
303	30313809	0	0	5	1	0	NEG	0.0462963	1	0	0
303	30314207	0	0	3	0	0	NEG	0.0462963	1	0	0
303	30314308	0	0	5	1	0	POS	0.0462963	1	1	0
303	30314310	0	.	6	0	0	POS	0.0462963	1	1	0
303	30314412	1	1	5	0	0	NEG	0.0462963	1	0	0
303	30315708	0	.	2	0	0	NEG	0.0462963	0	0	1
303	30318206	0	0	3	0	0	NEG	0.0462963	1	0	1
303	30318608	0	.	9	1	0	NEG	0.0462963	1	1	1
303	30318803	0	0	8	0	0	NEG	0.0462963	1	0	1
303	30319110	0	0	4	0	0	NEG	0.0462963	1	1	1
303	30319306	0	0	3	0	0	NEG	0.0462963	1	1	1
303	30324903	0	0	7	1	0	NEG	0.0462963	1	1	1
303	30324906	0	0	2	1	0	NEG	0.0462963	1	1	1
303	30329506	0	0	4	0	0	NEG	0.0462963	0	1	1
303	30330609	0	0	6	0	0	NEG	0.0462963	0	1	1
303	30331004	0	0	3	1	0	POS	0.0462963	1	1	1
303	30331504	0	0	6	0	0	NEG	0.0462963	1	0	1
303	30336109	0	0	8	1	0	NEG	0.0462963	1	0	0
303	30336606	0	0	9	0	0	NEG	0.0462963	1	1	0
303	30337003	0	.	9	0	0	NEG	0.0462963	1	0	0
303	30337122	3	3	8	0	0	NEG	0.0462963	1	0	1
303	30358503	0	0	2	1	0	NEG	0.0462963	1	1	0
303	30359505	0	.	7	1	0	NEG	0.0462963	0	0	1
303	30360604	0	0	2	1	0	NEG	0.0462963	1	1	1
303	30365005	1	2	7	1	0	NEG	0.0462963	1	1	1
303	30365403	0	0	2	1	0	NEG	0.0462963	1	1	1
303	30366705	0	0	2	0	0	NEG	0.0462963	1	1	0
401	40101708	0	0	3	1	0	NEG	0.0769231	1	0	1
401	40102909	0	0	5	0	0	NEG	0.0769231	1	1	1
401	40103208	0	0	4	1	0	NEG	0.0769231	1	1	1
401	40105202	0	0	3	1	0	NEG	0.0769231	0	1	1
401	40105408	0	0	8	1	0	NEG	0.0769231	0	1	1
401	40105906	0	0	5	0	0	NEG	0.0769231	1	0	1
401	40106507	0	2	5	1	0	NEG	0.0769231	0	1	1
401	40106705	0	0	6	1	0	NEG	0.0769231	1	1	1
401	40110205	3	3	9	1	0	NEG	0.0769231	1	1	1
401	40110305	0	.	8	0	0	NEG	0.0769231	1	0	1
401	40111707	0	0	2	0	0	NEG	0.0769231	0	1	1
401	40115404	0	0	9	0	0	NEG	0.0769231	1	1	1
401	40116107	0	0	6	0	0	NEG	0.0769231	0	1	1
401	40117206	0	0	3	1	0	NEG	0.0769231	1	1	1
401	40117604	0	0	8	1	0	NEG	0.0769231	0	1	1
401	40120807	0	0	5	1	0	NEG	0.0769231	0	1	1
401	40122005	0	0	5	0	0	NEG	0.0769231	0	1	1
401	40122305	0	0	7	0	0	NEG	0.0769231	1	1	1
401	40123103	0	0	8	1	0	NEG	0.0769231	0	1	1
401	40123208	0	0	3	1	0	NEG	0.0769231	1	1	1
401	40124112	0	.	5	0	0	NEG	0.0769231	1	0	1
401	40124706	0	0	5	1	0	NEG	0.0769231	0	1	1
401	40125109	0	.	5	0	0	NEG	0.0769231	0	1	1
401	40128108	0	0	8	0	0	NEG	0.0769231	1	0	1
401	40128303	0	0	10	0	0	NEG	0.0769231	1	1	1
401	40131108	0	0	3	0	0	NEG	0.0769231	0	0	1
401	40137705	0	0	8	0	0	NEG	0.0769231	1	1	1
401	40138107	0	0	2	1	0	NEG	0.0769231	1	1	0
401	40138902	0	0	8	1	0	NEG	0.0769231	1	0	0
401	40145303	0	.	9	0	0	NEG	0.0769231	1	1	0
401	40145903	0	0	2	1	0	NEG	0.0769231	1	1	1
401	40146407	0	0	9	1	0	NEG	0.0769231	0	1	1
401	40149603	0	0	3	1	0	NEG	0.0769231	1	1	1
401	40150203	0	.	10	1	0	NEG	0.0769231	0	0	1
401	40151802	0	.	5	0	0	NEG	0.0769231	0	0	1
401	40155409	0	0	2	0	0	NEG	0.0769231	0	1	1
401	40165003	0	0	10	0	0	NEG	0.0769231	0	0	1
401	40166504	0	0	9	0	0	NEG	0.0769231	0	0	1
601	60101407	0	0	5	0	0	NEG	0.02	0	1	1
601	60101608	0	0	1	0	0	NEG	0.02	1	0	1
601	60103107	0	.	9	1	0	NEG	0.02	1	1	1
601	60105106	0	.	3	0	0	NEG	0.02	0	0	1
601	60105704	0	0	5	1	0	NEG	0.02	0	0	1
601	60107408	0	0	7	0	0	NEG	0.02	1	0	1
601	60117610	0	0	3	0	1	POS	0.02	1	0	1
601	60118012	0	.	2	1	0	NEG	0.02	1	0	1
601	60120206	0	0	6	0	0	NEG	0.02	1	1	1
601	60120606	0	1	2	1	0	NEG	0.02	0	1	1
601	60122023	0	.	5	0	0	NEG	0.02	1	1	1
601	60125906	0	0	3	0	0	NEG	0.02	0	0	1
601	60127003	0	.	9	0	0	NEG	0.02	1	0	0
601	60128605	0	0	2	1	0	NEG	0.02	0	1	1
601	60130109	0	0	5	0	1	POS	0.02	1	1	1
601	60130205	0	0	4	0	1	POS	0.02	1	0	1
601	60131407	0	0	9	1	0	NEG	0.02	0	0	1
601	60131610	0	.	5	0	0	NEG	0.02	1	0	1
601	60132809	0	0	4	0	1	POS	0.02	0	0	1
601	60133205	0	2	5	0	0	NEG	0.02	1	1	1
601	60134807	0	.	1	1	0	NEG	0.02	0	0	1
601	60136206	0	.	7	0	0	NEG	0.02	1	1	1
601	60141804	0	0	8	0	0	NEG	0.02	1	1	1
601	60146404	0	.	2	1	0	POS	0.02	0	0	1
601	60147407	0	0	8	0	0	NEG	0.02	1	1	1
601	60147706	0	2	3	1	0	NEG	0.02	1	1	1
601	60151309	0	0	9	1	0	NEG	0.02	0	0	1
601	60154003	0	0	8	1	1	POS	0.02	0	0	1
601	60158103	0	.	9	1	0	NEG	0.02	0	0	1
601	60158908	0	0	8	1	0	NEG	0.02	1	1	0
601	60161610	0	0	7	0	0	NEG	0.02	1	0	1
601	60164606	0	0	6	0	0	NEG	0.02	0	0	1
601	60166504	0	0	7	1	0	NEG	0.02	0	1	1
601	60176505	0	.	9	0	0	NEG	0.02	1	1	1
601	60177704	0	0	3	0	1	NEG	0.02	1	0	1
601	60182303	0	0	2	0	0	NEG	0.02	1	0	1
602	60202608	0	0	4	1	0	NEG	0.0594059	1	1	1
602	60209510	0	0	6	0	0	NEG	0.0594059	1	1	1
602	60214908	0	0	3	0	0	NEG	0.0594059	0	0	1
602	60218208	1	2	5	1	0	NEG	0.0594059	1	0	0
602	60218505	0	0	5	1	1	POS	0.0594059	1	0	0
602	60222105	0	0	9	0	0	NEG	0.0594059	0	0	1
602	60222206	0	0	6	0	0	NEG	0.0594059	1	1	1
602	60222507	0	0	5	1	0	NEG	0.0594059	1	1	1
602	60222608	0	0	5	1	0	NEG	0.0594059	1	0	1
602	60223805	0	.	6	1	0	NEG	0.0594059	1	1	1
602	60226308	0	0	6	1	0	NEG	0.0594059	1	0	1
602	60227206	0	.	7	1	0	NEG	0.0594059	1	1	1
602	60227908	0	0	6	1	0	NEG	0.0594059	1	1	1
602	60228410	0	0	1	0	0	NEG	0.0594059	1	1	1
602	60230203	0	0	10	1	0	NEG	0.0594059	1	0	0
602	60233105	0	0	6	1	0	NEG	0.0594059	1	1	0
602	60237905	0	0	3	1	0	NEG	0.0594059	0	0	1
602	60240303	0	0	1	1	0	NEG	0.0594059	1	1	1
602	60242103	0	0	5	1	0	NEG	0.0594059	1	1	1
602	60243103	0	.	10	0	0	NEG	0.0594059	1	1	1
602	60247003	0	0	3	1	0	NEG	0.0594059	1	1	0
602	60248706	0	0	3	0	0	NEG	0.0594059	1	1	1
602	60253803	0	2	9	1	0	NEG	0.0594059	0	0	1
602	60254306	0	0	3	0	0	NEG	0.0594059	1	0	1
602	60255806	0	0	10	1	0	NEG	0.0594059	1	1	1
602	60257804	0	0	4	0	0	NEG	0.0594059	1	0	1
602	60260607	0	0	8	0	0	NEG	0.0594059	1	0	1
602	60260805	0	0	2	0	0	NEG	0.0594059	1	0	1
602	60260807	0	0	10	1	1	POS	0.0594059	1	0	1
602	60262403	0	0	2	1	0	NEG	0.0594059	1	1	1
602	60266002	0	.	10	0	0	NEG	0.0594059	1	0	1
602	60268503	0	0	6	0	0	NEG	0.0594059	1	1	1
602	60268803	0	0	7	0	0	NEG	0.0594059	1	0	1
602	60276003	0	0	7	0	0	NEG	0.0594059	1	1	0
602	60297109	0	0	6	0	0	NEG	0.0594059	1	0	1
701	70100705	0	0	8	0	0	NEG	0	1	1	1
701	70102205	0	0	8	0	0	POS	0	1	1	0
701	70103107	0	0	6	0	0	POS	0	1	1	0
701	70103205	0	0	4	0	0	POS	0	1	0	1
701	70103808	0	0	6	0	0	NEG	0	0	1	1
701	70106206	0	0	8	1	0	NEG	0	1	1	0
701	70106706	0	.	10	0	0	NEG	0	1	1	0
701	70107005	0	.	10	1	0	NEG	0	1	1	0
701	70107409	0	0	2	1	0	NEG	0	1	1	0
701	70107707	0	0	3	0	0	NEG	0	0	1	0
701	70108404	0	0	6	0	0	NEG	0	1	0	0
701	70109107	0	0	9	0	0	NEG	0	1	1	0
701	70109303	0	0	7	0	0	NEG	0	1	1	0
701	70109305	0	0	4	1	0	NEG	0	1	1	0
701	70110007	0	0	2	0	0	NEG	0	1	0	0
701	70111004	0	0	4	0	0	NEG	0	1	1	0
701	70112104	0	0	7	1	0	NEG	0	1	1	0
701	70112705	0	.	10	0	0	NEG	0	1	1	0
701	70112807	0	0	2	1	0	NEG	0	1	0	0
701	70113004	0	0	3	0	0	NEG	0	1	1	0
701	70114403	0	.	10	1	0	NEG	0	1	1	0
701	70114902	0	0	9	1	0	NEG	0	1	0	0
701	70115605	0	0	9	0	0	NEG	0	1	1	0
701	70115708	0	0	2	1	0	NEG	0	1	1	0
701	70116209	0	0	3	0	0	NEG	0	1	1	0
701	70116507	0	0	2	0	0	NEG	0	1	1	0
701	70116804	0	0	8	1	0	NEG	0	1	1	0
701	70119608	0	0	10	0	0	NEG	0	1	1	1
701	70121307	0	0	5	0	0	NEG	0	1	1	0
701	70121503	0	0	5	1	0	NEG	0	1	1	0
701	70121608	0	0	9	0	0	NEG	0	1	1	0
701	70122702	0	0	9	1	0	NEG	0	1	0	0
701	70124105	0	0	6	1	0	NEG	0	1	1	0
701	70124808	0	0	7	1	0	NEG	0	1	0	0
701	70125608	0	0	5	1	0	NEG	0	1	1	0
701	70126205	0	0	5	0	0	NEG	0	1	1	0
701	70127106	0	0	5	0	0	NEG	0	1	1	0
701	70131104	0	0	8	1	0	NEG	0	1	1	0
701	70140104	0	0	9	1	0	NEG	0	1	1	1
701	70170303	0	0	9	1	0	NEG	0	1	1	0
701	70176104	0	.	5	1	0	NEG	0	1	1	0
701	70185103	0	0	5	1	0	NEG	0	1	1	1
701	70188105	0	0	8	1	0	NEG	0	1	1	0
701	70195403	0	0	5	1	0	NEG	0	0	1	1
702	70200803	0	0	6	0	0	NEG	0.0373832	0	1	0
702	70201209	0	0	5	1	0	NEG	0.0373832	1	1	0
702	70202007	0	0	8	1	0	NEG	0.0373832	1	1	0
702	70202508	0	0	4	0	0	NEG	0.0373832	1	1	0
702	70208505	0	0	4	0	0	NEG	0.0373832	1	1	0
702	70209104	0	0	10	1	0	NEG	0.0373832	1	0	1
702	70210607	0	.	8	0	0	NEG	0.0373832	1	0	1
702	70211406	0	0	8	0	0	NEG	0.0373832	1	1	1
702	70212108	0	0	6	1	0	NEG	0.0373832	1	1	0
702	70212906	0	0	5	0	0	NEG	0.0373832	1	1	0
702	70215406	0	.	9	1	0	NEG	0.0373832	1	1	0
702	70215707	0	0	10	0	0	NEG	0.0373832	1	1	0
702	70216006	0	0	7	0	0	NEG	0.0373832	1	1	0
702	70217106	0	0	9	0	0	NEG	0.0373832	1	1	0
702	70217311	0	0	1	1	0	NEG	0.0373832	1	1	0
702	70222405	0	0	9	1	0	NEG	0.0373832	1	1	0
702	70225406	0	0	5	1	0	NEG	0.0373832	1	0	1
702	70227003	0	.	10	1	0	NEG	0.0373832	1	1	1
702	70227905	0	0	8	0	0	NEG	0.0373832	1	1	0
702	70230108	0	0	7	0	0	NEG	0.0373832	0	1	0
702	70230110	0	0	2	0	0	NEG	0.0373832	0	1	0
702	70230904	0	0	5	0	0	NEG	0.0373832	1	1	0
702	70235606	0	0	5	0	0	NEG	0.0373832	1	0	1
702	70236204	0	0	8	1	0	NEG	0.0373832	1	1	0
702	70240304	0	0	6	1	1	POS	0.0373832	1	1	0
702	70240605	0	0	2	0	0	NEG	0.0373832	1	1	0
702	70240806	0	0	2	0	0	NEG	0.0373832	1	1	0
702	70241007	0	0	7	1	0	NEG	0.0373832	1	1	1
702	70241009	0	0	2	1	0	NEG	0.0373832	1	1	1
702	70242406	0	.	8	1	0	NEG	0.0373832	0	0	1
702	70245704	0	0	5	0	0	NEG	0.0373832	1	0	1
702	70245903	0	0	8	1	0	NEG	0.0373832	1	1	0
702	70246905	0	0	2	1	0	NEG	0.0373832	0	0	1
702	70250306	0	.	10	1	0	NEG	0.0373832	1	0	1
702	70252406	0	0	4	1	0	NEG	0.0373832	1	1	0
702	70253008	0	0	3	0	0	NEG	0.0373832	1	1	0
702	70260104	0	0	4	0	0	NEG	0.0373832	1	1	0
702	70264304	0	0	1	0	0	NEG	0.0373832	1	1	1
702	70280007	1	1	9	0	0	NEG	0.0373832	1	1	1
702	70281504	0	0	7	1	0	NEG	0.0373832	1	0	1
702	70281605	0	.	6	0	0	NEG	0.0373832	1	0	1
702	70285506	0	0	3	1	0	NEG	0.0373832	0	1	1
702	70285803	0	0	4	1	0	NEG	0.0373832	1	1	0
702	70290203	0	0	2	1	0	NEG	0.0373832	1	1	0
702	70290805	0	0	7	1	0	NEG	0.0373832	0	0	1
702	70292703	0	0	2	1	0	NEG	0.0373832	1	1	0
702	70293103	0	0	2	0	0	NEG	0.0373832	1	0	0
702	70295403	0	.	2	0	0	NEG	0.0373832	1	1	0
801	80100803	0	.	8	1	0	NEG	0.03	0	1	1
801	80101005	0	0	3	0	0	NEG	0.03	0	1	1
801	80104105	0	0	2	1	0	NEG	0.03	1	1	1
801	80106604	0	.	4	1	0	NEG	0.03	1	0	1
801	80107902	0	0	5	0	0	NEG	0.03	0	1	1
801	80108405	2	2	5	0	0	NEG	0.03	1	1	0
801	80108704	0	.	4	1	1	POS	0.03	0	0	1
801	80110304	0	0	3	1	0	NEG	0.03	1	1	0
801	80110306	0	0	1	0	0	NEG	0.03	1	1	0
801	80111102	0	0	10	1	0	NEG	0.03	0	0	1
801	80119413	0	0	2	0	0	NEG	0.03	0	0	1
801	80120203	0	0	8	1	0	POS	0.03	1	0	1
801	80124106	0	0	10	0	0	NEG	0.03	1	1	1
801	80125206	0	0	10	0	0	NEG	0.03	1	1	1
801	80126109	0	0	2	0	0	POS	0.03	1	0	0
801	80130606	0	0	4	1	0	NEG	0.03	1	1	0
801	80131208	0	0	3	0	0	NEG	0.03	1	1	0
801	80131306	0	0	5	0	0	NEG	0.03	0	0	0
801	80136507	0	0	1	1	0	NEG	0.03	1	0	0
801	80136607	0	0	4	1	0	NEG	0.03	1	1	1
801	80136608	0	0	2	0	0	NEG	0.03	1	1	1
801	80136710	0	0	2	0	0	NEG	0.03	1	1	0
801	80137506	0	.	1	1	0	NEG	0.03	1	1	1
801	80137805	0	0	2	0	0	NEG	0.03	0	1	1
801	80142107	0	0	9	0	0	NEG	0.03	1	1	0
801	80143007	0	0	3	0	0	NEG	0.03	1	1	0
801	80143612	0	0	1	1	0	NEG	0.03	1	1	0
801	80148804	0	0	2	0	0	NEG	0.03	1	0	1
801	80149408	0	0	2	0	0	NEG	0.03	1	1	1
801	80155005	0	0	6	0	0	NEG	0.03	0	0	0
801	80155912	0	0	2	1	0	NEG	0.03	1	1	1
801	80161010	0	.	7	1	0	NEG	0.03	1	0	1
801	80162605	0	0	4	0	0	NEG	0.03	1	1	1
801	80172407	0	.	4	1	0	NEG	0.03	1	0	0
801	80176106	0	0	2	0	0	NEG	0.03	0	1	1
801	80179904	0	0	4	1	0	NEG	0.03	.	.	.
801	80185504	0	0	2	0	0	NEG	0.03	1	0	1
801	80188203	0	0	2	1	0	NEG	0.03	1	1	0
801	80188604	0	0	7	1	0	NEG	0.03	0	1	1
802	80206306	0	0	3	1	0	NEG	0.029703	0	0	1
802	80207506	0	0	8	1	0	NEG	0.029703	1	1	0
802	80207707	0	0	7	0	0	NEG	0.029703	0	1	0
802	80208007	0	0	5	1	0	NEG	0.029703	1	1	0
802	80211906	0	.	4	0	0	NEG	0.029703	1	1	1
802	80212705	0	0	3	0	0	NEG	0.029703	0	0	1
802	80213407	0	0	2	0	0	NEG	0.029703	0	0	1
802	80213905	0	0	2	0	1	POS	0.029703	1	1	1
802	80214308	0	0	3	1	0	NEG	0.029703	1	1	1
802	80217305	1	.	8	1	0	NEG	0.029703	0	0	1
802	80218805	0	0	3	0	0	NEG	0.029703	1	1	1
802	80220204	0	0	9	0	0	NEG	0.029703	1	0	0
802	80221904	0	0	4	1	0	NEG	0.029703	1	0	1
802	80223406	0	0	5	1	0	NEG	0.029703	1	0	0
802	80224307	0	0	4	1	0	NEG	0.029703	1	1	0
802	80225210	0	0	4	1	0	NEG	0.029703	1	1	0
802	80226307	0	0	2	0	0	NEG	0.029703	0	0	1
802	80226706	0	0	2	0	0	NEG	0.029703	0	0	1
802	80227905	0	0	9	1	0	NEG	0.029703	1	1	1
802	80228205	0	0	3	0	0	NEG	0.029703	0	0	1
802	80230603	0	.	8	1	0	NEG	0.029703	1	0	1
802	80230904	0	0	6	0	0	NEG	0.029703	1	0	1
802	80232005	0	0	4	1	0	NEG	0.029703	0	0	0
802	80236407	0	0	5	0	0	POS	0.029703	0	0	0
802	80236905	0	0	4	0	0	POS	0.029703	1	0	0
802	80238505	0	0	7	1	0	NEG	0.029703	1	0	1
802	80239107	0	.	9	0	0	NEG	0.029703	1	1	0
802	80239219	0	0	9	1	0	NEG	0.029703	1	1	0
802	80240903	0	0	3	0	0	NEG	0.029703	1	1	1
802	80243408	0	0	2	1	0	POS	0.029703	1	0	0
802	80246603	0	0	5	1	0	NEG	0.029703	0	1	1
802	80248115	0	0	8	1	0	NEG	0.029703	0	0	1
802	80248116	0	.	6	1	0	NEG	0.029703	0	0	1
802	80248504	0	.	8	1	0	NEG	0.029703	1	0	1
802	80249005	0	0	9	0	0	NEG	0.029703	1	1	1
802	80251315	0	.	4	0	0	NEG	0.029703	0	0	1
802	80267103	0	.	4	0	0	NEG	0.029703	1	1	0
802	80277903	0	0	7	0	0	POS	0.029703	1	1	1
802	80284305	0	0	3	0	0	NEG	0.029703	0	0	0
802	80286702	0	.	7	0	0	NEG	0.029703	1	0	0
802	80289203	0	0	4	1	0	NEG	0.029703	0	1	1
803	80300107	0	0	5	1	0	NEG	0.0485437	1	1	1
803	80301005	0	0	2	1	0	NEG	0.0485437	1	1	1
803	80301207	0	.	10	1	0	NEG	0.0485437	1	1	1
803	80302207	0	0	6	1	0	NEG	0.0485437	1	0	0
803	80303505	0	.	2	0	0	NEG	0.0485437	0	0	1
803	80314606	0	0	6	0	0	NEG	0.0485437	0	1	0
803	80314908	0	0	7	1	0	NEG	0.0485437	1	1	0
803	80316207	0	0	5	1	0	NEG	0.0485437	1	1	0
803	80317502	0	.	7	1	0	NEG	0.0485437	1	0	0
803	80319105	0	0	8	0	0	NEG	0.0485437	1	0	0
803	80320404	0	0	5	0	0	NEG	0.0485437	0	0	0
803	80321211	0	0	6	0	0	NEG	0.0485437	1	0	0
803	80324510	0	.	2	1	0	NEG	0.0485437	1	1	0
803	80325907	0	0	6	1	0	NEG	0.0485437	0	0	0
803	80325908	0	0	3	1	0	NEG	0.0485437	0	0	0
803	80326506	0	0	5	0	0	NEG	0.0485437	0	1	1
803	80327207	1	9	5	1	0	NEG	0.0485437	0	0	1
803	80327503	0	0	5	0	0	NEG	0.0485437	0	0	1
803	80327806	0	.	6	0	0	POS	0.0485437	0	1	0
803	80329504	0	0	4	0	0	NEG	0.0485437	1	0	0
803	80331305	0	0	10	0	0	NEG	0.0485437	1	1	1
803	80333506	0	0	2	1	0	NEG	0.0485437	0	0	0
803	80333604	0	0	6	1	0	NEG	0.0485437	1	0	0
803	80334608	0	0	6	1	0	NEG	0.0485437	0	1	1
803	80335306	0	0	2	1	0	NEG	0.0485437	1	1	1
803	80335805	0	0	8	1	0	NEG	0.0485437	1	0	1
803	80340603	0	0	2	1	0	NEG	0.0485437	.	.	.
803	80342205	0	0	8	0	0	NEG	0.0485437	1	1	1
803	80342509	0	0	2	1	0	NEG	0.0485437	0	1	1
803	80342807	0	0	5	0	0	NEG	0.0485437	1	0	1
803	80345705	0	0	8	0	0	NEG	0.0485437	1	1	0
803	80346005	0	0	2	0	0	NEG	0.0485437	1	1	1
803	80349704	0	0	6	1	0	NEG	0.0485437	0	0	1
803	80351711	0	0	4	0	0	POS	0.0485437	1	1	1
803	80353103	0	0	1	1	0	NEG	0.0485437	0	1	1
803	80354909	0	0	3	0	0	NEG	0.0485437	1	1	0
803	80355805	0	0	6	1	0	NEG	0.0485437	1	0	1
803	80360805	0	0	5	0	0	NEG	0.0485437	1	0	1
803	80368604	0	0	1	0	0	NEG	0.0485437	1	0	1
803	80371902	0	.	8	1	0	NEG	0.0485437	1	0	0
803	80374104	1	1	6	0	0	NEG	0.0485437	1	0	0
803	80375603	0	0	2	1	0	NEG	0.0485437	1	1	0
901	90100106	0	0	8	1	0	NEG	0.0980392	1	0	1
901	90106505	0	0	3	1	0	NEG	0.0980392	1	1	1
901	90107004	0	0	8	1	0	NEG	0.0980392	1	1	0
901	90107504	0	0	4	1	0	NEG	0.0980392	1	1	1
901	90108809	0	0	2	1	0	NEG	0.0980392	1	1	0
901	90109016	0	0	3	0	0	NEG	0.0980392	1	0	0
901	90113507	0	0	2	0	0	NEG	0.0980392	1	0	0
901	90119306	0	0	5	1	0	NEG	0.0980392	1	1	0
901	90120905	0	.	5	0	1	POS	0.0980392	0	0	0
901	90123904	0	0	5	0	0	NEG	0.0980392	1	0	0
901	90132409	0	0	4	0	0	NEG	0.0980392	1	0	0
901	90132802	0	0	9	1	0	POS	0.0980392	1	0	1
901	90133302	0	0	1	0	0	NEG	0.0980392	0	0	0
901	90135703	0	.	5	0	0	NEG	0.0980392	1	1	1
901	90137110	0	0	3	0	0	NEG	0.0980392	1	0	1
901	90137606	0	0	6	0	0	NEG	0.0980392	1	0	1
901	90139107	2	2	5	0	0	NEG	0.0980392	1	1	1
901	90140905	0	0	7	1	0	NEG	0.0980392	1	0	0
901	90143206	0	0	3	1	0	NEG	0.0980392	1	0	0
901	90148405	0	0	10	1	0	NEG	0.0980392	1	0	0
901	90151407	0	0	2	1	0	NEG	0.0980392	0	1	1
901	90155504	0	0	4	0	0	NEG	0.0980392	1	0	0
901	90155704	0	0	6	0	0	POS	0.0980392	1	0	0
901	90156509	0	.	9	1	0	NEG	0.0980392	1	0	0
901	90170504	0	0	2	0	0	NEG	0.0980392	1	1	0
901	90172105	0	0	8	0	0	NEG	0.0980392	0	0	1
901	90176803	0	0	3	1	0	NEG	0.0980392	1	1	0
901	90184805	0	.	8	0	0	NEG	0.0980392	1	0	0
902	90202203	0	0	7	1	0	NEG	0.0285714	1	0	0
902	90206808	0	0	4	0	0	NEG	0.0285714	1	0	0
902	90207909	0	0	9	1	0	NEG	0.0285714	1	0	0
902	90209406	0	.	7	1	0	NEG	0.0285714	1	0	0
902	90211304	0	.	8	1	0	NEG	0.0285714	0	0	0
902	90211406	0	0	5	1	0	NEG	0.0285714	1	0	0
902	90215205	0	0	7	1	0	NEG	0.0285714	0	0	0
902	90217702	0	0	5	0	0	NEG	0.0285714	1	1	0
902	90219105	0	0	5	1	0	NEG	0.0285714	1	1	1
902	90219405	0	0	9	1	0	POS	0.0285714	1	0	0
902	90221307	0	0	8	0	0	NEG	0.0285714	1	0	0
902	90222110	0	0	7	0	0	NEG	0.0285714	1	1	0
902	90224106	0	0	6	1	0	NEG	0.0285714	1	1	1
902	90224507	0	0	3	0	0	NEG	0.0285714	1	1	1
902	90224607	0	0	4	1	1	NEG	0.0285714	0	1	1
902	90225904	0	.	6	0	0	NEG	0.0285714	1	0	1
902	90228408	0	0	4	1	0	NEG	0.0285714	1	0	0
902	90230708	0	0	4	1	0	NEG	0.0285714	1	1	1
902	90233605	0	0	5	0	0	NEG	0.0285714	0	1	0
902	90238806	0	1	5	1	0	NEG	0.0285714	0	0	0
902	90239306	0	0	6	0	0	NEG	0.0285714	0	1	0
902	90239607	0	0	10	1	0	NEG	0.0285714	1	1	0
902	90241106	0	0	2	0	0	NEG	0.0285714	1	0	0
902	90245505	0	0	7	0	0	NEG	0.0285714	0	1	0
902	90245904	0	0	4	0	0	NEG	0.0285714	1	1	0
902	90248703	0	0	5	1	0	NEG	0.0285714	1	1	0
902	90255603	0	0	10	1	0	NEG	0.0285714	0	1	1
902	90269203	0	0	7	1	1	POS	0.0285714	0	1	0
902	90277906	0	0	5	0	0	NEG	0.0285714	1	0	0
1001	100100405	0	0	2	0	0	NEG	0.020202	.	.	.
1001	100100903	0	0	6	0	0	NEG	0.020202	0	0	1
1001	100103203	0	0	8	1	0	NEG	0.020202	1	0	1
1001	100105406	0	1	4	1	0	NEG	0.020202	1	1	1
1001	100107106	0	0	1	0	0	NEG	0.020202	1	0	1
1001	100110107	0	0	2	1	0	NEG	0.020202	1	0	1
1001	100110904	0	.	7	1	0	NEG	0.020202	1	1	1
1001	100113603	0	0	5	0	0	NEG	0.020202	0	1	1
1001	100115206	0	0	9	1	0	NEG	0.020202	1	1	1
1001	100117505	0	0	8	0	0	NEG	0.020202	0	1	1
1001	100120806	0	0	8	0	0	NEG	0.020202	1	1	1
1001	100121308	0	0	6	0	0	NEG	0.020202	0	0	1
1001	100125909	0	0	6	0	0	NEG	0.020202	1	0	1
1001	100126907	0	0	7	1	0	NEG	0.020202	1	1	1
1001	100130604	0	0	4	0	0	NEG	0.020202	1	1	1
1001	100130805	0	0	8	1	0	NEG	0.020202	1	1	1
1001	100132507	0	0	8	1	0	NEG	0.020202	1	1	0
1001	100135704	0	0	6	0	0	NEG	0.020202	0	0	0
1001	100135903	0	0	5	1	0	NEG	0.020202	1	0	0
1001	100136716	0	0	6	1	0	NEG	0.020202	1	1	0
1001	100138202	0	0	5	0	0	NEG	0.020202	1	0	1
1001	100140506	0	.	2	1	0	NEG	0.020202	1	1	0
1001	100140905	0	0	5	1	0	NEG	0.020202	1	0	0
1001	100142403	0	0	9	0	0	NEG	0.020202	1	1	0
1001	100145309	0	0	2	0	0	NEG	0.020202	1	0	1
1001	100145806	0	0	2	0	0	NEG	0.020202	0	0	1
1001	100146309	0	0	2	0	0	POS	0.020202	0	0	1
1001	100146913	0	0	2	1	0	NEG	0.020202	1	0	1
1001	100150311	0	0	4	0	0	NEG	0.020202	1	1	1
1001	100151108	0	0	10	1	0	NEG	0.020202	0	0	1
1001	100155103	0	0	5	0	0	NEG	0.020202	1	1	1
1001	100161006	0	0	3	1	0	NEG	0.020202	1	0	0
1001	100162413	0	0	6	0	0	NEG	0.020202	1	1	0
1001	100172007	0	0	5	0	0	NEG	0.020202	0	0	1
1001	100176604	0	.	1	1	0	NEG	0.020202	1	0	1
1001	100176705	0	.	7	0	0	NEG	0.020202	1	0	1
1001	100179205	0	0	4	0	0	NEG	0.020202	1	0	0
1001	100190704	0	.	2	1	0	NEG	0.020202	1	0	0
1101	110100204	0	0	8	0	0	NEG	0.0594059	1	1	1
1101	110100208	0	0	3	1	0	NEG	0.0594059	1	1	1
1101	110100403	0	0	10	1	1	POS	0.0594059	1	1	1
1101	110102308	0	0	3	0	0	NEG	0.0594059	0	0	0
1101	110104103	0	0	7	1	0	NEG	0.0594059	1	1	1
1101	110104810	0	0	9	0	0	NEG	0.0594059	1	0	1
1101	110107005	0	0	7	0	0	NEG	0.0594059	1	0	0
1101	110108707	0	0	5	1	0	NEG	0.0594059	1	0	0
1101	110111505	0	0	8	0	0	NEG	0.0594059	1	1	1
1101	110113707	0	0	6	1	0	NEG	0.0594059	0	0	0
1101	110119409	0	.	6	0	0	NEG	0.0594059	1	0	1
1101	110120309	1	1	8	0	0	NEG	0.0594059	1	1	1
1101	110125011	0	0	5	0	0	NEG	0.0594059	1	0	0
1101	110125604	0	0	6	0	0	NEG	0.0594059	1	0	0
1101	110126405	0	0	3	0	0	NEG	0.0594059	1	1	0
1101	110126605	0	0	7	1	0	NEG	0.0594059	1	0	0
1101	110135404	0	.	3	1	0	NEG	0.0594059	1	0	0
1101	110136003	0	0	2	1	0	NEG	0.0594059	1	1	0
1101	110136809	0	0	6	0	0	NEG	0.0594059	1	1	0
1101	110139202	0	0	1	0	0	NEG	0.0594059	1	1	0
1101	110140706	0	0	1	0	0	POS	0.0594059	1	0	0
1101	110145604	0	0	3	1	0	NEG	0.0594059	1	1	0
1101	110146905	0	0	4	0	0	NEG	0.0594059	1	0	0
1101	110147805	0	0	1	0	0	NEG	0.0594059	1	0	1
1101	110149905	0	0	8	0	0	NEG	0.0594059	1	1	1
1101	110150204	0	0	6	0	0	NEG	0.0594059	1	1	0
1101	110151106	0	0	8	0	0	NEG	0.0594059	1	0	0
1101	110151206	0	0	9	0	0	NEG	0.0594059	1	0	0
1101	110152203	0	0	2	1	0	NEG	0.0594059	1	1	0
1101	110153303	0	0	2	0	0	NEG	0.0594059	1	0	0
1101	110153904	0	.	3	0	0	NEG	0.0594059	1	1	1
1101	110156011	0	0	3	1	1	NEG	0.0594059	1	1	1
1101	110156803	0	.	2	0	0	NEG	0.0594059	0	0	1
1101	110163903	0	0	5	1	1	NEG	0.0594059	0	1	1
1101	110165403	0	0	9	0	0	NEG	0.0594059	1	1	0
1101	110165904	0	0	10	0	0	NEG	0.0594059	1	0	0
1101	110167602	0	.	9	1	0	NEG	0.0594059	1	0	0
1101	110171004	0	0	3	1	0	NEG	0.0594059	1	1	1
1101	110181106	0	0	1	1	0	NEG	0.0594059	0	0	1
1101	110182705	0	0	10	0	0	NEG	0.0594059	1	1	1
1101	110193107	0	0	2	1	0	NEG	0.0594059	1	0	0
1101	110195006	0	0	2	1	1	NEG	0.0594059	1	0	1
1101	110197104	0	0	4	1	0	NEG	0.0594059	1	1	1
1102	110201409	0	0	2	1	0	NEG	0.0283019	0	0	1
1102	110202306	0	0	5	0	0	NEG	0.0283019	1	0	0
1102	110202705	0	0	6	0	0	NEG	0.0283019	1	0	1
1102	110204606	0	0	5	0	0	NEG	0.0283019	1	0	0
1102	110214305	0	0	4	0	0	NEG	0.0283019	1	0	1
1102	110215903	0	.	2	1	0	NEG	0.0283019	1	1	0
1102	110217105	0	0	3	1	1	NEG	0.0283019	.	.	.
1102	110219510	0	0	7	1	0	NEG	0.0283019	0	1	1
1102	110224206	0	0	6	1	0	NEG	0.0283019	1	1	0
1102	110225508	0	0	4	1	0	NEG	0.0283019	1	1	0
1102	110231112	0	0	2	0	0	POS	0.0283019	1	1	0
1102	110234303	0	0	4	1	0	NEG	0.0283019	1	1	0
1102	110242004	0	0	6	0	0	NEG	0.0283019	1	0	1
1102	110250806	0	.	2	1	0	NEG	0.0283019	1	1	0
1102	110252504	0	0	3	0	0	NEG	0.0283019	1	1	1
1102	110253504	0	.	6	1	0	NEG	0.0283019	1	1	0
1102	110255007	0	.	6	0	0	NEG	0.0283019	1	1	0
1102	110257506	0	0	3	1	1	POS	0.0283019	1	0	0
1102	110262106	0	0	2	0	0	NEG	0.0283019	1	1	0
1102	110264203	0	0	9	0	0	NEG	0.0283019	1	1	1
1102	110266507	0	0	4	0	0	NEG	0.0283019	0	0	0
1102	110268505	0	0	6	0	0	NEG	0.0283019	0	0	1
1102	110270906	0	0	8	1	0	POS	0.0283019	1	0	0
1102	110282703	0	0	5	1	0	NEG	0.0283019	.	.	.
1102	110287303	0	0	9	1	0	NEG	0.0283019	1	1	0
1102	110288603	0	0	2	1	0	NEG	0.0283019	1	0	0
1102	110292203	0	0	2	1	0	NEG	0.0283019	.	.	.
1103	110300104	0	0	7	1	0	NEG	0.09	1	1	1
1103	110300404	0	0	5	1	0	POS	0.09	1	0	1
1103	110300803	0	0	9	1	0	NEG	0.09	1	0	1
1103	110304505	0	0	5	0	0	NEG	0.09	0	1	1
1103	110305505	0	0	9	0	0	NEG	0.09	1	0	1
1103	110306006	0	.	5	1	1	POS	0.09	1	1	1
1103	110307007	0	0	6	1	0	NEG	0.09	0	1	1
1103	110308405	0	0	2	0	0	POS	0.09	1	0	1
1103	110309203	0	0	6	0	0	NEG	0.09	1	1	1
1103	110309406	0	.	8	1	0	NEG	0.09	1	0	1
1103	110310802	0	0	3	1	0	NEG	0.09	0	0	1
1103	110311607	0	1	8	0	1	NEG	0.09	1	0	1
1103	110312106	0	0	4	0	0	NEG	0.09	.	.	.
1103	110312305	0	0	2	1	1	POS	0.09	0	0	1
1103	110312613	0	0	2	1	0	NEG	0.09	1	0	1
1103	110313309	0	0	5	1	0	NEG	0.09	1	1	1
1103	110313409	0	0	10	0	0	NEG	0.09	0	0	1
1103	110313905	0	0	9	1	0	POS	0.09	1	0	1
1103	110318207	0	0	3	1	0	NEG	0.09	1	1	1
1103	110318905	0	0	7	0	0	NEG	0.09	0	0	1
1103	110319006	0	0	3	1	0	NEG	0.09	1	1	1
1103	110319207	0	0	2	1	0	NEG	0.09	0	0	1
1103	110324106	0	.	7	1	0	NEG	0.09	0	0	1
1103	110326207	0	0	5	0	0	NEG	0.09	0	1	1
1103	110330117	0	0	2	0	1	POS	0.09	0	0	1
1103	110330406	0	0	5	0	0	NEG	0.09	0	0	1
1103	110330506	0	.	3	0	0	POS	0.09	0	0	1
1103	110330707	0	0	6	0	0	NEG	0.09	1	0	1
1103	110337307	0	0	6	1	0	NEG	0.09	1	1	1
1103	110342518	0	0	7	1	0	NEG	0.09	1	0	1
1103	110343407	0	0	4	1	0	NEG	0.09	1	0	1
1103	110343606	0	3	2	1	0	NEG	0.09	0	1	1
1103	110348409	0	.	9	1	0	NEG	0.09	1	0	1
1103	110348805	1	.	8	1	0	NEG	0.09	1	0	1
1103	110349005	1	1	6	0	0	NEG	0.09	0	1	1
1103	110367705	0	0	7	0	0	NEG	0.09	0	0	1
1103	110369003	0	0	6	1	0	NEG	0.09	1	1	1
1103	110371808	0	0	9	1	0	NEG	0.09	1	0	1
1103	110372002	0	0	7	1	0	NEG	0.09	0	1	1
1103	110372503	0	0	4	0	0	NEG	0.09	0	1	1
1103	110374604	0	0	6	1	1	POS	0.09	0	1	1
1103	110376004	0	.	6	0	0	NEG	0.09	1	1	1
1103	110376804	0	0	1	1	1	NEG	0.09	0	0	1
1301	130100107	0	0	9	1	0	NEG	0.04	1	1	0
1301	130100605	0	0	5	0	0	NEG	0.04	1	0	0
1301	130100808	0	0	7	1	0	NEG	0.04	1	0	0
1301	130102210	0	0	9	1	0	NEG	0.04	0	1	1
1301	130102909	0	0	2	1	0	NEG	0.04	1	1	1
1301	130105403	0	0	8	1	0	NEG	0.04	1	1	1
1301	130105903	0	.	7	0	0	NEG	0.04	1	0	1
1301	130106708	0	0	3	1	0	NEG	0.04	0	0	1
1301	130106805	0	0	5	0	0	NEG	0.04	0	0	1
1301	130108205	0	0	8	0	0	NEG	0.04	1	1	1
1301	130109403	0	2	5	1	0	NEG	0.04	0	1	1
1301	130112108	0	0	6	1	0	NEG	0.04	1	1	1
1301	130112705	0	0	6	1	0	NEG	0.04	0	0	1
1301	130113512	0	0	2	0	0	NEG	0.04	1	0	1
1301	130118206	0	0	8	1	0	NEG	0.04	0	0	1
1301	130118411	0	0	4	0	0	NEG	0.04	0	0	1
1301	130119114	0	.	2	0	0	NEG	0.04	1	1	1
1301	130119605	0	0	3	1	0	NEG	0.04	0	0	1
1301	130122408	0	.	2	1	0	NEG	0.04	0	0	1
1301	130124505	0	0	8	1	0	POS	0.04	0	0	1
1301	130125008	0	0	2	0	0	NEG	0.04	1	1	1
1301	130126407	0	0	6	0	0	NEG	0.04	0	0	1
1301	130127510	0	.	4	1	0	NEG	0.04	.	.	.
1301	130130507	0	0	2	1	0	NEG	0.04	1	0	1
1301	130131204	0	0	10	0	0	NEG	0.04	1	0	1
1301	130131304	0	0	9	1	0	NEG	0.04	1	1	1
1301	130136108	0	0	9	1	0	NEG	0.04	1	1	1
1301	130136207	0	0	2	1	0	NEG	0.04	0	1	1
1301	130136904	0	0	9	0	0	POS	0.04	0	1	1
1301	130137205	0	0	8	1	0	POS	0.04	0	0	1
1301	130137806	0	0	7	1	0	NEG	0.04	0	0	1
1301	130138306	0	0	3	1	0	NEG	0.04	1	1	1
1301	130139204	0	0	8	1	0	NEG	0.04	1	0	1
1301	130139403	0	0	6	1	0	NEG	0.04	1	1	1
1301	130139405	0	0	2	0	0	NEG	0.04	1	1	1
1301	130142309	0	0	2	0	0	NEG	0.04	1	1	1
1301	130142605	0	0	10	1	0	NEG	0.04	1	0	1
1301	130142709	0	0	4	0	0	NEG	0.04	1	0	1
1301	130143309	0	.	4	0	0	NEG	0.04	1	0	1
1301	130144106	0	0	8	0	0	NEG	0.04	1	1	1
1302	130201006	0	0	2	1	0	NEG	0.018018	0	1	1
1302	130204603	0	3	7	1	0	NEG	0.018018	1	1	0
1302	130207307	0	0	2	1	0	NEG	0.018018	1	0	0
1302	130207903	0	0	7	1	0	NEG	0.018018	0	0	0
1302	130208905	0	0	7	0	0	NEG	0.018018	1	0	1
1302	130210304	0	0	6	1	0	NEG	0.018018	1	0	0
1302	130210804	0	0	4	1	0	NEG	0.018018	0	1	0
1302	130212003	0	0	4	1	0	NEG	0.018018	1	0	0
1302	130212309	0	0	6	1	0	NEG	0.018018	0	0	0
1302	130213012	0	.	7	0	0	NEG	0.018018	1	0	0
1302	130213306	0	0	4	0	0	NEG	0.018018	1	1	0
1302	130218306	0	0	4	0	0	NEG	0.018018	0	0	0
1302	130218707	0	.	10	0	0	NEG	0.018018	1	1	1
1302	130219204	0	0	8	0	0	NEG	0.018018	1	0	1
1302	130219508	0	0	7	1	0	NEG	0.018018	1	1	1
1302	130219907	0	0	2	1	0	NEG	0.018018	1	1	1
1302	130220103	0	0	6	0	0	NEG	0.018018	0	0	0
1302	130220403	0	0	7	1	0	NEG	0.018018	1	0	0
1302	130230109	0	0	7	0	0	NEG	0.018018	0	1	0
1302	130230411	0	0	6	1	0	NEG	0.018018	1	0	1
1302	130230905	0	0	3	1	1	NEG	0.018018	1	0	0
1302	130231607	0	0	10	1	0	NEG	0.018018	1	0	0
1302	130236407	0	0	7	1	0	NEG	0.018018	1	0	0
1302	130236508	0	0	3	0	0	NEG	0.018018	0	1	0
1302	130237205	0	0	6	0	0	NEG	0.018018	1	1	0
1302	130237702	0	0	9	0	0	NEG	0.018018	1	0	0
1302	130237704	0	0	3	1	0	NEG	0.018018	1	0	0
1302	130238006	0	0	2	0	0	NEG	0.018018	1	1	0
1302	130238112	0	0	2	0	0	NEG	0.018018	0	0	0
1302	130238804	0	0	8	1	0	NEG	0.018018	1	1	0
1302	130239107	0	0	7	1	0	NEG	0.018018	1	1	0
1302	130239410	0	0	10	0	0	NEG	0.018018	1	0	0
1302	130239414	0	0	2	1	0	NEG	0.018018	1	0	0
1302	130239507	0	0	4	0	0	NEG	0.018018	1	0	0
1302	130242204	0	0	3	0	0	NEG	0.018018	1	0	1
1302	130248204	0	0	10	1	0	NEG	0.018018	1	0	0
1302	130248405	0	0	5	1	0	NEG	0.018018	1	1	0
1302	130249505	0	0	9	1	0	NEG	0.018018	1	1	0
1302	130250105	0	0	10	0	0	NEG	0.018018	1	1	0
1302	130250504	0	0	8	0	0	NEG	0.018018	1	0	1
1302	130254110	0	0	1	0	0	NEG	0.018018	1	0	0
1302	130261304	0	0	9	1	0	NEG	0.018018	1	1	0
1302	130261709	0	.	9	0	0	POS	0.018018	1	1	0
1302	130261903	0	0	7	1	0	NEG	0.018018	1	0	1
1302	130262013	0	0	7	1	0	NEG	0.018018	1	0	0
1303	130300609	0	1	2	0	0	POS	0.00990099	1	1	0
1303	130301107	0	0	6	1	0	NEG	0.00990099	1	1	1
1303	130301611	0	0	2	0	0	NEG	0.00990099	1	1	0
1303	130302903	0	.	7	0	0	NEG	0.00990099	0	0	1
1303	130306807	0	0	2	0	0	NEG	0.00990099	1	1	0
1303	130307806	0	0	3	0	0	NEG	0.00990099	1	0	1
1303	130308004	0	.	5	1	0	NEG	0.00990099	1	1	1
1303	130308307	0	0	1	0	0	NEG	0.00990099	1	1	0
1303	130309008	0	0	2	0	0	NEG	0.00990099	1	0	0
1303	130312003	0	0	6	0	0	NEG	0.00990099	1	0	0
1303	130312110	0	0	4	0	0	NEG	0.00990099	1	0	0
1303	130313306	0	0	9	1	0	NEG	0.00990099	1	1	1
1303	130313508	0	.	10	1	0	NEG	0.00990099	1	1	1
1303	130316306	0	0	6	0	0	NEG	0.00990099	1	1	1
1303	130318413	0	0	9	0	0	NEG	0.00990099	1	1	1
1303	130318904	0	0	5	0	0	NEG	0.00990099	1	1	1
1303	130319209	0	0	9	1	0	NEG	0.00990099	1	1	1
1303	130319213	0	.	4	1	0	POS	0.00990099	1	1	1
1303	130319511	0	0	2	1	0	NEG	0.00990099	1	1	1
1303	130320608	0	0	7	1	0	NEG	0.00990099	1	0	0
1303	130321803	0	0	7	1	0	NEG	0.00990099	1	1	0
1303	130322104	0	.	9	1	0	NEG	0.00990099	1	1	0
1303	130322507	0	0	2	1	0	NEG	0.00990099	0	1	0
1303	130322906	0	0	3	1	0	NEG	0.00990099	1	1	0
1303	130324605	0	0	7	1	0	NEG	0.00990099	1	1	0
1303	130326207	0	0	2	1	0	NEG	0.00990099	1	1	0
1303	130327112	0	0	2	0	0	NEG	0.00990099	1	1	0
1303	130327403	0	0	2	0	0	NEG	0.00990099	1	1	0
1303	130329203	0	0	2	0	0	NEG	0.00990099	1	1	0
1303	130329505	0	0	8	0	0	NEG	0.00990099	1	1	0
1303	130329704	0	0	2	1	0	NEG	0.00990099	1	1	0
1303	130331411	0	0	2	0	0	NEG	0.00990099	1	1	1
1303	130332002	0	0	10	0	0	NEG	0.00990099	1	1	0
1303	130334206	0	0	5	1	0	NEG	0.00990099	0	0	0
1303	130336304	0	0	9	0	0	NEG	0.00990099	1	1	0
1303	130342207	0	0	5	1	0	NEG	0.00990099	0	1	0
1303	130343006	0	0	7	0	0	NEG	0.00990099	1	1	0
1303	130343910	0	.	9	1	0	NEG	0.00990099	1	0	0
1303	130348111	0	0	9	0	0	NEG	0.00990099	1	1	1
1303	130349806	0	0	8	1	0	NEG	0.00990099	1	1	0
1303	130350509	0	0	2	0	0	NEG	0.00990099	1	1	0
1303	130350904	0	0	2	1	0	NEG	0.00990099	1	0	0
1303	130364003	0	0	8	1	0	NEG	0.00990099	.	.	.
1303	130365802	0	.	6	1	0	NEG	0.00990099	1	0	0
1401	140101803	2	.	8	0	0	POS	0.029703	1	0	0
1401	140103207	0	.	2	1	0	NEG	0.029703	1	1	0
1401	140103706	0	0	5	1	0	NEG	0.029703	1	1	0
1401	140105813	0	0	4	1	1	POS	0.029703	1	1	1
1401	140107904	0	0	7	1	0	NEG	0.029703	1	1	1
1401	140111710	0	0	4	1	0	NEG	0.029703	1	1	0
1401	140112106	0	0	7	1	0	NEG	0.029703	1	1	0
1401	140113006	0	0	9	1	0	NEG	0.029703	1	1	0
1401	140114405	0	0	6	0	0	NEG	0.029703	1	1	0
1401	140115304	0	.	10	1	0	NEG	0.029703	0	1	1
1401	140116209	0	0	6	1	0	NEG	0.029703	1	1	1
1401	140116705	0	.	8	0	0	NEG	0.029703	.	.	.
1401	140117905	0	0	5	0	1	POS	0.029703	1	0	1
1401	140118710	0	0	2	1	0	NEG	0.029703	1	1	1
1401	140119002	0	0	7	0	0	NEG	0.029703	1	1	1
1401	140121804	0	.	8	0	0	NEG	0.029703	0	1	0
1401	140127409	0	0	9	0	0	NEG	0.029703	1	1	0
1401	140129404	0	0	2	0	0	NEG	0.029703	1	1	1
1401	140130605	0	0	5	0	0	NEG	0.029703	1	1	1
1401	140132107	0	0	2	1	0	NEG	0.029703	0	1	1
1401	140132210	0	0	2	1	1	NEG	0.029703	1	1	1
1401	140132604	0	.	3	0	0	NEG	0.029703	0	0	1
1401	140132710	0	0	8	0	0	NEG	0.029703	1	0	1
1401	140132908	0	0	1	1	0	NEG	0.029703	1	1	1
1401	140134403	0	0	4	0	0	NEG	0.029703	1	1	0
1401	140135112	0	0	1	1	0	NEG	0.029703	1	0	1
1401	140136506	0	0	7	1	0	POS	0.029703	0	0	1
1401	140137007	0	0	5	1	0	NEG	0.029703	1	1	1
1401	140138005	0	0	5	0	0	POS	0.029703	1	1	1
1401	140138404	0	0	6	1	0	NEG	0.029703	1	0	1
1401	140141105	0	0	2	0	0	NEG	0.029703	1	1	0
1401	140146704	0	.	7	0	0	NEG	0.029703	1	1	0
1401	140154406	0	0	2	1	0	NEG	0.029703	1	1	1
1401	140156005	0	.	4	1	0	NEG	0.029703	1	1	1
1401	140157602	0	0	4	0	0	NEG	0.029703	1	0	1
1401	140161504	3	3	2	1	0	NEG	0.029703	0	0	1
1401	140169104	0	0	2	1	0	NEG	0.029703	1	1	1
1501	150100108	0	0	6	0	0	NEG	0.04	1	1	1
1501	150101704	0	.	9	1	0	NEG	0.04	1	0	1
1501	150103204	0	0	6	1	0	NEG	0.04	1	1	1
1501	150103711	0	0	6	0	0	NEG	0.04	1	1	1
1501	150104305	0	0	10	1	0	NEG	0.04	1	1	1
1501	150110604	0	0	10	1	0	NEG	0.04	1	1	1
1501	150114607	0	0	3	1	0	NEG	0.04	1	1	1
1501	150117703	0	0	7	0	0	NEG	0.04	1	0	1
1501	150118007	0	0	4	0	0	NEG	0.04	1	1	1
1501	150121504	0	0	5	0	0	NEG	0.04	1	0	0
1501	150122607	0	0	6	1	0	NEG	0.04	1	0	1
1501	150122907	0	0	10	0	0	NEG	0.04	1	0	1
1501	150123003	0	0	10	1	0	NEG	0.04	1	0	1
1501	150123803	0	0	5	0	0	NEG	0.04	1	1	0
1501	150124506	0	0	4	1	0	NEG	0.04	1	1	1
1501	150126506	0	0	2	1	0	NEG	0.04	1	1	1
1501	150128004	0	0	3	0	0	NEG	0.04	1	1	1
1501	150130815	0	0	2	1	0	NEG	0.04	1	0	0
1501	150137307	0	0	6	0	0	NEG	0.04	0	1	1
1501	150150405	0	0	9	1	0	NEG	0.04	1	1	1
1501	150151505	0	0	7	0	0	NEG	0.04	1	0	1
1501	150151604	0	0	7	0	0	NEG	0.04	1	1	1
1501	150155608	0	0	6	1	0	NEG	0.04	1	1	1
1501	150155910	0	0	1	0	0	NEG	0.04	1	1	1
1501	150157604	0	0	8	0	0	NEG	0.04	1	0	1
1501	150160406	0	.	4	0	0	NEG	0.04	1	0	1
1501	150161304	0	0	9	0	0	NEG	0.04	0	1	1
1501	150163002	0	0	10	1	0	NEG	0.04	0	0	1
1501	150163005	0	0	2	0	0	NEG	0.04	0	0	1
1501	150165204	0	0	8	1	0	NEG	0.04	1	0	1
1501	150166402	0	0	8	0	0	NEG	0.04	1	1	1
1501	150168305	0	.	6	1	0	NEG	0.04	1	1	1
1501	150175503	0	0	2	1	0	NEG	0.04	1	1	1
1601	160100306	0	0	9	1	0	NEG	0.02	1	1	1
1601	160101206	0	0	2	0	0	NEG	0.02	0	1	1
1601	160104203	0	0	4	1	0	NEG	0.02	1	1	0
1601	160105105	0	.	7	1	0	NEG	0.02	0	1	1
1601	160106005	0	0	8	1	0	NEG	0.02	1	1	0
1601	160106008	0	0	1	0	0	NEG	0.02	1	1	0
1601	160106403	0	0	7	1	0	NEG	0.02	1	1	1
1601	160108803	0	.	2	0	0	NEG	0.02	1	0	0
1601	160109405	0	0	7	1	0	NEG	0.02	0	1	1
1601	160110406	0	0	7	1	1	POS	0.02	0	0	1
1601	160115403	0	0	8	0	0	NEG	0.02	1	1	0
1601	160115506	0	.	2	1	0	NEG	0.02	1	0	0
1601	160115710	0	0	2	0	0	NEG	0.02	1	1	0
1601	160116006	0	0	10	1	0	NEG	0.02	1	1	0
1601	160121009	0	0	1	0	0	NEG	0.02	1	1	1
1601	160125305	0	0	2	1	0	NEG	0.02	1	1	0
1601	160125506	0	0	4	0	0	NEG	0.02	1	1	0
1601	160126604	0	.	10	0	0	NEG	0.02	1	1	1
1601	160126904	0	.	1	0	0	NEG	0.02	1	1	1
1601	160128305	0	0	8	0	0	NEG	0.02	1	1	0
1601	160130306	0	.	9	0	0	NEG	0.02	1	1	0
1601	160132003	0	0	7	0	0	NEG	0.02	1	0	0
1601	160132006	0	0	2	1	0	NEG	0.02	1	0	0
1601	160133704	0	0	5	1	0	NEG	0.02	0	0	0
1601	160134205	0	0	6	1	0	NEG	0.02	1	1	0
1601	160134907	0	0	9	0	0	NEG	0.02	1	0	1
1601	160136905	0	0	4	1	0	POS	0.02	1	1	1
1601	160141706	0	0	3	0	0	NEG	0.02	1	1	1
1601	160142206	0	0	4	0	0	NEG	0.02	1	1	1
1601	160146705	0	0	5	1	0	NEG	0.02	1	1	0
1601	160147308	0	0	6	1	0	NEG	0.02	1	1	0
1601	160148002	0	0	8	1	0	NEG	0.02	1	1	1
1601	160150006	0	0	8	0	0	NEG	0.02	1	1	0
1601	160150104	0	0	7	0	0	NEG	0.02	1	1	0
1601	160152004	0	.	4	0	0	NEG	0.02	1	1	1
1601	160154206	0	0	8	0	0	NEG	0.02	1	1	0
1601	160158003	0	0	7	1	0	NEG	0.02	1	1	1
1601	160161304	0	0	2	1	0	NEG	0.02	1	1	1
1601	160164310	0	0	1	1	0	NEG	0.02	1	1	0
1601	160171606	0	0	5	0	0	NEG	0.02	1	1	0
1601	160173305	0	0	8	0	0	NEG	0.02	1	1	0
1602	160200405	0	0	7	1	0	NEG	0.018018	0	1	1
1602	160202105	0	0	8	1	0	NEG	0.018018	1	0	1
1602	160202804	0	0	4	1	0	NEG	0.018018	1	1	1
1602	160205107	0	.	9	0	0	NEG	0.018018	1	1	0
1602	160209403	1	.	4	0	0	NEG	0.018018	1	1	1
1602	160209805	0	.	2	0	0	NEG	0.018018	1	1	0
1602	160214103	0	.	2	1	0	NEG	0.018018	0	1	1
1602	160216706	0	0	6	0	0	NEG	0.018018	1	1	1
1602	160216907	0	0	2	0	0	NEG	0.018018	1	0	1
1602	160217505	0	.	6	0	0	NEG	0.018018	1	1	1
1602	160219106	0	0	8	1	0	NEG	0.018018	0	0	1
1602	160219205	0	0	2	1	0	NEG	0.018018	1	1	1
1602	160219305	0	0	2	1	1	NEG	0.018018	1	1	1
1602	160220308	0	0	6	0	0	NEG	0.018018	0	1	0
1602	160222006	0	0	7	0	0	NEG	0.018018	0	1	1
1602	160223402	0	0	9	1	0	NEG	0.018018	1	1	0
1602	160223505	0	0	7	0	0	NEG	0.018018	0	1	1
1602	160224802	0	0	5	1	0	NEG	0.018018	1	1	1
1602	160225903	0	0	8	1	0	NEG	0.018018	1	1	0
1602	160226603	0	0	9	0	0	NEG	0.018018	0	1	1
1602	160227806	0	0	8	1	0	NEG	0.018018	1	0	1
1602	160230309	0	0	2	1	0	NEG	0.018018	0	0	1
1602	160230906	0	0	8	0	0	NEG	0.018018	1	1	1
1602	160231404	0	0	2	1	0	NEG	0.018018	1	1	1
1602	160232205	0	0	4	0	0	NEG	0.018018	1	0	1
1602	160232704	0	0	9	0	0	NEG	0.018018	1	1	0
1602	160256103	0	.	8	1	0	NEG	0.018018	1	1	1
1602	160256104	0	0	4	1	0	NEG	0.018018	1	1	1
1602	160262105	0	0	10	1	0	NEG	0.018018	1	0	1
1602	160266103	0	0	4	1	0	NEG	0.018018	1	1	1
1602	160268605	0	0	2	0	0	NEG	0.018018	0	1	1
1602	160269103	0	0	2	1	0	NEG	0.018018	1	1	1
1602	160271803	0	0	6	1	1	POS	0.018018	1	0	0
1602	160272404	0	0	5	1	0	NEG	0.018018	1	1	1
1802	180200507	0	0	10	1	0	NEG	0.00970874	1	1	1
1802	180200510	0	0	2	1	0	NEG	0.00970874	1	1	1
1802	180201006	0	0	6	1	0	NEG	0.00970874	1	1	1
1802	180201104	0	0	8	1	0	NEG	0.00970874	1	1	1
1802	180201804	1	1	7	1	0	NEG	0.00970874	1	1	1
1802	180205103	0	0	5	1	0	NEG	0.00970874	1	1	0
1802	180205305	0	0	5	1	0	NEG	0.00970874	1	0	0
1802	180205805	0	.	9	1	0	NEG	0.00970874	1	1	1
1802	180205905	0	0	8	0	0	NEG	0.00970874	1	1	1
1802	180206205	0	.	4	0	0	NEG	0.00970874	0	1	1
1802	180207502	0	0	5	1	0	NEG	0.00970874	1	1	1
1802	180208003	0	0	8	0	0	NEG	0.00970874	1	1	1
1802	180208305	0	0	6	1	0	NEG	0.00970874	1	1	1
1802	180208607	0	0	6	1	0	NEG	0.00970874	1	1	1
1802	180210403	0	.	1	1	0	NEG	0.00970874	.	.	.
1802	180211504	0	0	10	1	0	NEG	0.00970874	1	1	0
1802	180216309	0	0	10	1	0	NEG	0.00970874	1	1	1
1802	180216806	0	0	4	1	0	NEG	0.00970874	1	0	1
1802	180220110	0	0	4	0	0	NEG	0.00970874	0	0	1
1802	180220305	0	0	2	0	0	NEG	0.00970874	1	1	1
1802	180220705	0	.	3	1	0	NEG	0.00970874	1	1	1
1802	180220904	0	0	7	1	0	NEG	0.00970874	1	0	1
1802	180221303	0	.	10	0	0	NEG	0.00970874	1	1	1
1802	180221405	0	0	2	0	0	NEG	0.00970874	1	1	1
1802	180224703	0	.	8	1	0	NEG	0.00970874	0	1	1
1802	180225703	0	.	5	1	0	POS	0.00970874	1	1	1
1802	180226404	0	.	6	1	0	NEG	0.00970874	1	1	1
1802	180228506	0	0	8	0	0	NEG	0.00970874	1	1	1
1802	180228604	0	0	9	1	0	NEG	0.00970874	1	1	1
1802	180228812	0	0	8	0	0	NEG	0.00970874	1	1	1
1802	180229104	0	0	8	0	0	NEG	0.00970874	1	1	0
1802	180232906	0	.	9	0	0	NEG	0.00970874	1	0	1
1802	180233205	0	0	6	0	0	NEG	0.00970874	0	0	1
1802	180237503	0	0	10	1	0	NEG	0.00970874	1	1	1
1802	180239604	0	0	3	1	0	NEG	0.00970874	.	.	.
1802	180243203	0	.	6	0	0	NEG	0.00970874	1	0	1
1802	180243303	0	0	2	1	0	NEG	0.00970874	1	1	0
1802	180289603	0	.	4	0	0	NEG	0.00970874	1	1	0
1802	180290004	0	0	7	1	0	NEG	0.00970874	1	1	1
1802	180292805	0	0	6	1	0	NEG	0.00970874	1	1	1
1901	190100304	0	0	7	0	0	NEG	0.00970874	1	1	0
1901	190100710	0	0	8	1	0	NEG	0.00970874	1	1	0
1901	190100712	0	0	3	0	0	NEG	0.00970874	1	1	0
1901	190100904	0	0	2	0	0	NEG	0.00970874	1	1	0
1901	190101808	0	0	9	1	0	NEG	0.00970874	1	0	0
1901	190101907	0	.	9	1	0	NEG	0.00970874	1	1	0
1901	190102503	0	0	8	1	0	NEG	0.00970874	1	1	0
1901	190103104	0	0	6	1	0	NEG	0.00970874	1	1	0
1901	190103204	0	0	10	1	0	NEG	0.00970874	1	1	0
1901	190105306	0	.	7	0	0	NEG	0.00970874	1	1	0
1901	190106204	0	0	1	1	0	NEG	0.00970874	1	1	0
1901	190106305	0	.	3	1	0	NEG	0.00970874	1	1	0
1901	190106506	0	0	5	0	0	NEG	0.00970874	1	1	0
1901	190107504	0	0	7	1	0	NEG	0.00970874	1	1	0
1901	190107608	0	.	2	0	0	NEG	0.00970874	1	0	0
1901	190108108	0	0	5	0	0	NEG	0.00970874	1	1	0
1901	190108906	0	0	5	0	0	NEG	0.00970874	1	0	0
1901	190112406	0	0	3	0	0	NEG	0.00970874	.	1	0
1901	190113904	0	0	7	0	0	NEG	0.00970874	1	1	1
1901	190114306	0	0	5	1	0	NEG	0.00970874	1	1	0
1901	190114503	0	0	7	1	0	NEG	0.00970874	1	0	0
1901	190115803	0	0	7	0	0	NEG	0.00970874	1	1	0
1901	190116003	0	0	9	0	0	NEG	0.00970874	1	1	0
1901	190117206	0	0	6	0	0	NEG	0.00970874	1	0	1
1901	190118310	0	0	6	0	0	NEG	0.00970874	1	1	0
1901	190122608	0	0	4	0	0	NEG	0.00970874	1	1	0
1901	190123005	0	0	4	0	0	NEG	0.00970874	1	0	0
1901	190123703	0	0	2	1	0	NEG	0.00970874	1	1	0
1901	190124408	0	0	9	1	0	NEG	0.00970874	1	0	1
1901	190124903	0	0	1	0	0	NEG	0.00970874	0	0	1
1901	190125712	0	0	3	0	0	NEG	0.00970874	1	1	0
1901	190126205	0	.	3	0	0	NEG	0.00970874	1	1	0
1901	190126906	0	0	10	1	0	NEG	0.00970874	1	1	1
1901	190127304	0	0	9	0	0	NEG	0.00970874	1	1	1
1901	190127705	0	0	7	1	0	NEG	0.00970874	1	1	1
1901	190128506	0	0	8	0	0	NEG	0.00970874	1	1	1
1901	190130208	0	0	2	0	0	NEG	0.00970874	1	1	0
1901	190130603	0	0	9	1	0	NEG	0.00970874	1	1	0
1901	190135107	0	0	3	0	0	NEG	0.00970874	1	1	0
1901	190135610	0	.	3	1	0	NEG	0.00970874	1	1	0
1901	190135705	0	0	6	1	0	NEG	0.00970874	1	1	0
1901	190141306	0	0	3	0	0	NEG	0.00970874	1	1	0
1901	190154104	0	0	5	0	0	NEG	0.00970874	1	1	0
1902	190200503	0	.	6	0	0	NEG	0	1	1	0
1902	190200905	0	1	2	1	0	NEG	0	1	1	0
1902	190201011	0	0	8	1	0	NEG	0	1	1	0
1902	190201307	0	0	3	1	0	NEG	0	1	1	0
1902	190202407	0	0	10	0	0	NEG	0	1	1	0
1902	190205109	0	0	10	1	0	NEG	0	1	1	0
1902	190205407	0	0	4	0	0	NEG	0	1	1	0
1902	190207108	0	0	7	1	0	NEG	0	1	1	0
1902	190207402	0	0	8	0	0	NEG	0	1	0	0
1902	190211603	0	0	8	0	0	NEG	0	1	1	0
1902	190212805	0	0	5	0	0	NEG	0	1	1	0
1902	190213704	0	0	2	0	0	NEG	0	1	1	0
1902	190214604	0	0	9	1	0	NEG	0	1	0	0
1902	190215805	0	0	5	1	0	NEG	0	0	1	0
1902	190217312	2	3	5	1	0	NEG	0	1	1	0
1902	190217406	0	0	2	1	0	NEG	0	1	1	0
1902	190218403	0	0	2	0	0	NEG	0	1	1	0
1902	190220507	0	0	7	1	0	NEG	0	1	1	1
1902	190221508	0	0	4	1	0	NEG	0	1	0	0
1902	190221511	0	0	1	0	0	NEG	0	1	0	0
1902	190226505	0	0	4	0	0	NEG	0	1	1	0
1902	190232306	0	.	5	0	0	NEG	0	1	1	0
1902	190235205	0	0	8	1	0	NEG	0	1	1	1
1902	190235305	0	.	9	1	0	NEG	0	1	1	1
1902	190245208	0	.	2	0	0	NEG	0	1	1	0
1902	190245906	0	0	4	0	0	NEG	0	1	1	0
1902	190258005	0	0	2	1	0	NEG	0	1	1	0
1902	190259907	0	.	5	1	0	NEG	0	1	1	1
1902	190261805	0	0	4	1	0	NEG	0	1	1	0
1902	190262504	0	.	10	1	0	NEG	0	1	1	1
1902	190262603	0	0	4	1	0	NEG	0	1	1	0
1902	190263105	0	0	5	0	0	NEG	0	1	0	0
2101	210101207	0	0	6	1	0	NEG	0.019802	1	0	0
2101	210101306	0	2	8	1	0	NEG	0.019802	0	1	0
2101	210101703	0	0	5	0	0	NEG	0.019802	1	1	0
2101	210102007	0	.	8	1	0	NEG	0.019802	1	0	0
2101	210103009	0	0	7	0	0	NEG	0.019802	1	1	0
2101	210104113	0	0	9	1	0	NEG	0.019802	1	1	0
2101	210104506	0	0	6	1	0	NEG	0.019802	1	1	0
2101	210105909	0	0	3	1	0	NEG	0.019802	1	1	0
2101	210107002	0	0	4	1	0	NEG	0.019802	1	0	1
2101	210107503	0	0	4	0	0	NEG	0.019802	1	1	1
2101	210108105	0	.	6	0	0	NEG	0.019802	1	1	0
2101	210108304	0	0	7	0	0	NEG	0.019802	1	1	0
2101	210108307	0	0	9	1	0	NEG	0.019802	1	1	0
2101	210108503	0	0	4	1	0	NEG	0.019802	1	1	0
2101	210108708	0	0	4	1	0	NEG	0.019802	1	1	0
2101	210109503	0	0	9	1	0	NEG	0.019802	1	1	0
2101	210109605	0	.	7	0	0	NEG	0.019802	1	1	0
2101	210110102	0	.	5	1	0	NEG	0.019802	1	1	0
2101	210110803	0	0	3	1	0	NEG	0.019802	1	1	0
2101	210111203	0	0	2	1	0	NEG	0.019802	1	1	1
2101	210111304	0	0	3	0	0	NEG	0.019802	1	0	1
2101	210112107	0	0	7	0	0	NEG	0.019802	1	1	0
2101	210112305	0	0	10	0	0	NEG	0.019802	1	1	0
2101	210112308	0	0	4	0	0	NEG	0.019802	1	1	0
2101	210112609	0	0	6	0	0	NEG	0.019802	1	1	0
2101	210112611	0	0	1	0	0	NEG	0.019802	1	1	0
2101	210112904	0	0	3	0	0	NEG	0.019802	1	1	0
2101	210113408	0	0	8	1	0	NEG	0.019802	1	1	0
2101	210113411	0	0	9	0	0	NEG	0.019802	1	1	0
2101	210113604	0	0	7	1	0	NEG	0.019802	1	1	0
2101	210116502	0	.	8	1	0	NEG	0.019802	1	0	1
2101	210117303	0	.	10	1	0	NEG	0.019802	1	1	1
2101	210124109	0	0	8	1	0	NEG	0.019802	1	1	1
2101	210124308	0	0	6	0	0	NEG	0.019802	1	1	1
2101	210124508	0	0	8	1	0	NEG	0.019802	1	1	1
2101	210125006	0	0	8	1	0	NEG	0.019802	1	1	1
2101	210128403	0	0	9	0	0	NEG	0.019802	1	1	0
2101	210129006	0	0	10	1	0	NEG	0.019802	1	1	0
2101	210129008	0	0	5	1	0	NEG	0.019802	1	1	0
2101	210129109	0	.	4	0	0	NEG	0.019802	1	1	0
2101	210132003	0	0	4	1	0	NEG	0.019802	1	1	0
2101	210142006	0	0	6	1	0	NEG	0.019802	1	1	0
2101	210142104	0	0	1	1	0	NEG	0.019802	1	1	0
2101	210144003	0	.	8	0	0	NEG	0.019802	1	1	0
2101	210145006	0	0	1	1	0	NEG	0.019802	1	1	0
2102	210200707	0	.	4	0	0	NEG	0	0	0	0
2102	210202407	0	0	5	0	0	NEG	0	1	1	0
2102	210203904	0	.	6	1	0	NEG	0	1	1	0
2102	210204806	0	.	7	1	0	NEG	0	1	1	0
2102	210208108	0	0	5	0	0	NEG	0	1	1	0
2102	210208608	0	0	4	1	0	NEG	0	1	0	0
2102	210211605	0	0	2	0	0	NEG	0	1	1	0
2102	210212311	0	0	6	1	0	NEG	0	1	0	0
2102	210212806	0	0	10	0	0	NEG	0	1	1	0
2102	210213504	0	.	10	1	0	NEG	0	1	1	0
2102	210213804	0	0	4	0	0	NEG	0	1	1	0
2102	210214709	0	0	10	0	0	NEG	0	1	1	0
2102	210217009	0	0	6	0	0	NEG	0	1	1	0
2102	210217713	0	0	6	1	0	NEG	0	1	0	1
2102	210218104	0	0	9	1	0	NEG	0	1	0	1
2102	210219423	0	.	4	0	0	NEG	0	1	1	0
2102	210219703	0	0	9	1	0	NEG	0	1	0	0
2102	210221603	0	0	5	0	0	NEG	0	1	0	0
2102	210222305	0	0	9	0	0	NEG	0	1	0	0
2102	210222505	0	0	2	1	0	NEG	0	1	1	0
2102	210222607	0	0	5	1	0	POS	0	1	1	0
2102	210224709	0	0	3	0	0	NEG	0	1	0	0
2102	210227205	0	0	7	1	0	NEG	0	1	1	0
2102	210228105	0	0	2	1	0	NEG	0	1	0	0
2102	210231311	0	0	6	1	0	NEG	0	1	0	1
2102	210233404	0	0	7	0	0	NEG	0	1	1	0
2102	210236204	0	0	5	1	0	NEG	0	0	1	0
2102	210236706	0	0	6	1	0	NEG	0	1	1	0
2102	210237503	0	0	4	1	0	NEG	0	1	1	0
2102	210239504	0	0	5	0	0	NEG	0	1	0	0
2102	210239903	0	0	10	1	0	NEG	0	1	1	0
2102	210240308	0	0	9	0	0	NEG	0	1	1	0
2102	210240706	0	.	4	1	0	NEG	0	1	1	0
2102	210244306	0	0	7	1	0	NEG	0	0	1	0
2102	210245607	0	0	9	1	0	NEG	0	1	1	1
2102	210249008	0	.	2	1	0	NEG	0	1	0	0
2102	210250004	0	.	3	1	0	NEG	0	1	1	0
2102	210251708	0	0	8	0	0	NEG	0	0	0	1
2102	210264104	0	0	7	0	0	NEG	0	1	1	0
2102	210265414	0	0	6	1	0	NEG	0	1	1	0
2102	210270304	0	0	2	1	0	NEG	0	1	0	0
2601	260103012	0	0	5	0	0	NEG	0.0594059	1	1	0
2601	260106504	0	0	2	0	0	NEG	0.0594059	1	1	1
2601	260108503	0	0	8	1	0	NEG	0.0594059	1	1	0
2601	260109905	0	0	2	1	0	NEG	0.0594059	0	1	1
2601	260110805	0	2	7	1	0	NEG	0.0594059	1	1	1
2601	260112108	0	0	2	1	0	NEG	0.0594059	1	1	0
2601	260113911	0	0	8	1	0	NEG	0.0594059	1	0	1
2601	260115205	0	.	7	0	0	NEG	0.0594059	0	0	1
2601	260116305	0	0	4	1	0	NEG	0.0594059	0	0	1
2601	260117708	0	.	10	0	0	NEG	0.0594059	1	1	1
2601	260118402	0	0	6	0	0	NEG	0.0594059	0	1	1
2601	260118714	0	0	8	0	1	NEG	0.0594059	1	0	0
2601	260120005	0	0	10	0	0	NEG	0.0594059	0	0	1
2601	260120708	0	0	9	1	0	NEG	0.0594059	1	1	1
2601	260122207	0	0	6	1	0	NEG	0.0594059	1	1	1
2601	260122703	0	0	4	0	0	NEG	0.0594059	1	0	0
2601	260123004	0	0	1	0	0	NEG	0.0594059	1	1	0
2601	260126807	0	0	6	0	1	POS	0.0594059	0	0	1
2601	260127905	0	0	5	1	0	NEG	0.0594059	0	1	1
2601	260128304	0	.	5	0	0	NEG	0.0594059	0	0	1
2601	260129903	0	0	3	0	0	NEG	0.0594059	1	1	1
2601	260130108	0	0	9	1	0	NEG	0.0594059	1	1	1
2601	260130205	0	.	3	1	0	POS	0.0594059	1	1	1
2601	260132903	0	0	7	1	0	NEG	0.0594059	1	1	1
2601	260133106	0	0	6	1	0	NEG	0.0594059	0	1	1
2601	260133903	0	0	10	1	0	NEG	0.0594059	0	1	1
2601	260136103	0	0	7	1	0	NEG	0.0594059	1	1	1
2601	260136105	0	.	2	1	0	POS	0.0594059	1	1	1
2601	260154108	0	0	2	0	1	NEG	0.0594059	1	1	1
2601	260154503	0	0	9	1	0	NEG	0.0594059	1	0	1
2601	260154906	0	0	9	1	0	NEG	0.0594059	1	1	1
2601	260155404	1	.	3	0	0	NEG	0.0594059	1	0	1
2601	260159113	0	0	8	1	0	NEG	0.0594059	1	1	1
2601	260160109	0	0	2	1	0	NEG	0.0594059	1	0	1
2601	260165605	0	.	7	0	0	NEG	0.0594059	1	1	1
2601	260168608	0	0	6	0	0	NEG	0.0594059	0	1	1
2601	260174003	0	.	4	0	0	NEG	0.0594059	0	0	1
2601	260174103	0	0	5	0	0	NEG	0.0594059	0	1	1
2601	260176206	0	0	4	0	0	NEG	0.0594059	1	1	1
2602	260201203	0	0	3	0	0	NEG	0	1	1	1
2602	260202003	0	0	10	0	0	NEG	0	1	1	1
2602	260202905	0	0	9	1	0	NEG	0	1	1	0
2602	260204704	0	0	5	0	0	NEG	0	1	1	0
2602	260205306	0	0	3	0	0	NEG	0	1	1	1
2602	260206804	0	0	6	0	0	NEG	0	1	1	1
2602	260208008	0	0	9	1	0	NEG	0	1	1	1
2602	260211305	0	0	4	1	0	NEG	0	1	0	0
2602	260212706	0	0	4	1	0	NEG	0	1	1	0
2602	260213103	0	0	9	1	0	NEG	0	1	1	0
2602	260214009	0	0	3	0	0	NEG	0	1	1	0
2602	260215813	0	0	7	0	0	POS	0	0	1	1
2602	260216008	0	0	6	1	0	NEG	0	0	1	1
2602	260219104	0	0	6	1	0	NEG	0	0	0	1
2602	260220209	0	0	2	1	0	NEG	0	1	0	1
2602	260221304	0	.	7	1	0	NEG	0	1	1	1
2602	260231010	0	.	2	1	0	NEG	0	1	1	0
2602	260231603	0	0	10	0	0	NEG	0	1	0	1
2602	260235003	0	0	9	0	0	NEG	0	0	1	1
2602	260235303	0	0	5	1	0	NEG	0	1	1	1
2602	260236304	0	0	3	1	0	NEG	0	1	1	1
2602	260237107	0	0	9	0	0	NEG	0	1	1	0
2602	260237703	0	0	2	1	0	NEG	0	0	0	1
2602	260240405	0	0	6	0	0	NEG	0	1	0	1
2602	260240906	0	0	3	1	0	NEG	0	0	1	1
2602	260241505	0	0	10	0	0	NEG	0	1	1	1
2602	260246004	0	0	7	0	0	NEG	0	1	0	0
2602	260246505	0	0	4	0	0	NEG	0	0	0	1
2602	260260004	0	0	8	0	0	NEG	0	1	1	0
2602	260260505	0	0	1	0	0	NEG	0	1	1	1
2602	260261303	0	.	4	0	0	NEG	0	0	1	1
2602	260266703	0	.	3	0	0	NEG	0	1	0	0
2602	260267504	0	.	5	1	0	NEG	0	1	1	0
2602	260269006	0	0	4	0	0	NEG	0	1	1	0
2701	270102203	0	0	7	1	0	NEG	0.01	0	1	1
2701	270102704	0	0	5	0	0	NEG	0.01	1	1	1
2701	270103908	0	0	6	0	0	NEG	0.01	0	1	1
2701	270104204	0	0	2	0	0	NEG	0.01	1	1	1
2701	270104406	0	0	6	0	0	NEG	0.01	1	1	1
2701	270104806	0	.	10	1	0	NEG	0.01	1	0	1
2701	270105804	0	.	6	0	0	NEG	0.01	0	1	1
2701	270106307	0	0	7	1	0	NEG	0.01	0	1	1
2701	270106803	0	0	5	1	0	NEG	0.01	1	1	1
2701	270107608	0	0	7	1	0	NEG	0.01	1	0	1
2701	270108303	0	0	2	1	0	NEG	0.01	1	1	1
2701	270108602	0	0	6	1	0	NEG	0.01	1	1	1
2701	270109004	0	0	2	1	0	NEG	0.01	0	1	1
2701	270110104	0	0	4	1	0	NEG	0.01	1	1	1
2701	270110507	0	0	4	1	0	POS	0.01	1	1	1
2701	270110804	0	0	5	0	0	NEG	0.01	1	1	1
2701	270111003	0	0	7	0	0	NEG	0.01	1	0	1
2701	270111209	2	2	2	0	0	NEG	0.01	0	1	1
2701	270112510	0	0	6	1	0	NEG	0.01	1	0	1
2701	270114403	0	0	2	1	0	NEG	0.01	1	0	1
2701	270115403	0	0	6	0	0	NEG	0.01	1	1	1
2701	270115904	0	0	9	1	0	NEG	0.01	0	1	1
2701	270116804	0	0	9	1	0	NEG	0.01	1	0	1
2701	270117805	2	2	8	0	0	NEG	0.01	1	1	1
2701	270118103	0	0	9	0	0	NEG	0.01	0	1	1
2701	270118905	2	3	4	1	0	NEG	0.01	1	1	1
2701	270123107	0	.	7	0	0	NEG	0.01	0	1	1
2701	270123303	0	0	10	1	0	NEG	0.01	1	1	1
2701	270125305	0	0	10	0	0	NEG	0.01	1	1	1
2701	270125706	0	0	3	1	0	NEG	0.01	1	1	1
2701	270125804	0	.	5	0	0	NEG	0.01	1	0	1
2701	270126406	0	.	5	0	0	NEG	0.01	0	0	1
2701	270128304	0	0	10	0	0	NEG	0.01	1	1	1
2701	270130704	0	0	8	0	0	NEG	0.01	1	1	1
2801	280101008	0	0	9	1	0	NEG	0	1	1	1
2801	280101205	0	0	1	0	0	NEG	0	1	1	0
2801	280101606	0	0	9	0	0	NEG	0	1	1	1
2801	280105904	0	0	7	1	0	NEG	0	1	1	1
2801	280108108	0	0	5	0	0	NEG	0	0	1	0
2801	280109004	0	0	6	0	0	NEG	0	1	0	0
2801	280110306	0	0	7	0	0	NEG	0	1	1	0
2801	280110603	0	0	3	1	0	NEG	0	1	0	0
2801	280110905	0	0	2	0	0	NEG	0	1	1	0
2801	280111703	0	.	1	0	0	NEG	0	1	1	0
2801	280112206	0	0	8	1	0	NEG	0	1	1	0
2801	280112907	0	0	2	0	0	NEG	0	1	0	0
2801	280113503	0	0	7	1	0	NEG	0	1	1	0
2801	280113908	0	0	2	1	0	NEG	0	1	0	0
2801	280114402	0	0	2	1	0	NEG	0	1	1	0
2801	280115903	0	0	6	1	0	NEG	0	1	1	0
2801	280117005	0	0	6	1	0	NEG	0	1	0	0
2801	280117307	0	0	9	0	0	NEG	0	1	1	0
2801	280117608	0	0	3	0	0	NEG	0	1	1	0
2801	280118004	0	0	9	0	0	NEG	0	1	1	0
2801	280118904	0	0	6	0	0	NEG	0	1	0	0
2801	280119104	0	0	6	0	0	NEG	0	1	1	0
2801	280122804	0	0	3	1	0	NEG	0	1	1	1
2801	280123107	0	.	7	1	0	NEG	0	1	1	0
2801	280123305	0	0	10	1	0	NEG	0	1	1	1
2801	280123410	0	0	3	1	0	NEG	0	1	1	1
2801	280124203	0	0	6	0	0	NEG	0	1	0	0
2801	280125804	0	0	9	1	0	NEG	0	1	1	0
2801	280126005	0	0	2	1	0	NEG	0	1	1	0
2801	280127108	0	0	2	1	0	NEG	0	1	1	0
2801	280129005	0	0	9	1	0	NEG	0	1	1	0
2801	280130103	0	0	3	1	0	NEG	0	1	1	0
2801	280130602	0	0	7	1	0	NEG	0	1	1	0
2801	280131108	0	0	2	1	0	NEG	0	1	1	0
2801	280132604	0	0	2	0	0	NEG	0	0	1	0
2801	280136004	0	.	5	0	0	NEG	0	1	1	0
2802	280200505	0	0	7	0	0	NEG	0.0222222	1	1	1
2802	280201304	0	.	7	0	0	NEG	0.0222222	1	1	0
2802	280202105	0	0	3	0	0	NEG	0.0222222	0	0	0
2802	280203706	0	0	5	0	0	NEG	0.0222222	1	0	0
2802	280204405	0	.	8	1	0	NEG	0.0222222	1	1	0
2802	280204504	0	0	9	0	0	NEG	0.0222222	1	1	0
2802	280205305	0	0	4	1	0	NEG	0.0222222	1	0	0
2802	280207006	0	0	2	0	0	NEG	0.0222222	1	1	1
2802	280211204	0	0	10	1	0	NEG	0.0222222	0	1	1
2802	280212503	0	0	3	0	0	NEG	0.0222222	1	1	0
2802	280218303	0	0	3	0	0	NEG	0.0222222	1	0	0
2802	280224005	0	0	1	0	0	NEG	0.0222222	1	0	0
2802	280224206	0	0	6	0	0	NEG	0.0222222	1	1	0
2802	280225104	0	.	10	1	0	NEG	0.0222222	1	1	0
2802	280225405	0	0	4	0	0	NEG	0.0222222	1	1	0
2802	280226405	0	0	8	1	0	NEG	0.0222222	1	1	0
2802	280227703	0	0	9	1	0	NEG	0.0222222	1	0	0
2802	280228505	0	0	2	0	1	NEG	0.0222222	1	0	0
2802	280228804	0	0	8	1	0	NEG	0.0222222	1	0	0
2802	280229107	0	.	8	0	0	NEG	0.0222222	1	1	0
2802	280231103	0	0	7	0	0	NEG	0.0222222	0	1	1
2802	280231504	0	0	6	1	0	NEG	0.0222222	1	1	1
2802	280231705	0	0	6	1	0	NEG	0.0222222	1	1	1
2802	280232103	0	0	8	0	0	NEG	0.0222222	1	1	1
2802	280234605	0	0	1	1	0	NEG	0.0222222	1	1	0
2802	280235207	0	0	6	1	0	NEG	0.0222222	1	0	0
2802	280235305	0	0	7	1	0	NEG	0.0222222	1	1	0
2802	280238905	0	0	3	1	1	NEG	0.0222222	0	0	0
2802	280242507	0	0	6	0	0	NEG	0.0222222	1	1	0
2802	280244005	0	0	5	1	0	NEG	0.0222222	0	0	0
2802	280247504	0	0	9	1	0	NEG	0.0222222	1	0	0
2802	280248204	0	0	8	0	0	NEG	0.0222222	0	0	0
2802	280251003	0	0	2	1	0	NEG	0.0222222	1	1	0
2802	280258203	0	.	2	1	0	NEG	0.0222222	1	1	1
2802	280277703	0	0	4	0	0	NEG	0.0222222	.	.	.
2803	280300305	0	0	7	1	0	NEG	0.0272727	1	1	0
2803	280300404	0	0	5	0	0	NEG	0.0272727	1	1	0
2803	280300806	0	0	5	1	0	NEG	0.0272727	1	1	0
2803	280301402	0	0	7	1	0	NEG	0.0272727	1	0	0
2803	280302203	0	.	10	1	1	POS	0.0272727	0	0	1
2803	280302808	0	0	5	1	0	NEG	0.0272727	1	0	1
2803	280303203	0	0	10	0	0	POS	0.0272727	1	0	1
2803	280303608	0	0	1	1	0	NEG	0.0272727	0	0	1
2803	280303808	0	0	6	0	0	NEG	0.0272727	1	1	0
2803	280304205	0	0	8	1	0	NEG	0.0272727	1	1	1
2803	280304403	0	0	6	1	0	NEG	0.0272727	1	0	0
2803	280306205	0	0	3	1	1	NEG	0.0272727	1	0	0
2803	280306307	0	0	5	0	0	NEG	0.0272727	1	1	0
2803	280306704	0	0	2	1	0	POS	0.0272727	0	0	0
2803	280306812	0	0	7	1	0	NEG	0.0272727	1	0	0
2803	280306815	0	0	2	1	1	POS	0.0272727	1	0	0
2803	280309105	3	2	5	0	0	NEG	0.0272727	0	0	0
2803	280309507	0	3	6	1	0	NEG	0.0272727	1	1	0
2803	280312107	0	0	4	1	0	NEG	0.0272727	1	1	0
2803	280312605	0	0	10	0	0	NEG	0.0272727	1	1	0
2803	280312702	0	.	9	1	0	NEG	0.0272727	0	0	0
2803	280315905	0	0	4	0	0	NEG	0.0272727	1	1	0
2803	280318107	0	0	4	1	1	POS	0.0272727	1	0	1
2803	280318604	0	0	10	0	0	NEG	0.0272727	1	0	1
2803	280318606	0	1	5	0	0	NEG	0.0272727	1	0	1
2803	280323104	0	0	2	1	0	NEG	0.0272727	1	0	1
2803	280326503	0	0	2	0	0	POS	0.0272727	1	0	0
2803	280326803	0	0	9	1	0	NEG	0.0272727	1	0	0
2803	280327304	0	0	9	1	0	NEG	0.0272727	.	0	0
2803	280327406	0	0	9	1	0	NEG	0.0272727	0	0	.
2803	280329107	0	0	9	0	0	POS	0.0272727	0	1	1
2803	280329803	0	0	5	0	0	NEG	0.0272727	1	0	1
2803	280330006	0	0	7	1	0	NEG	0.0272727	1	0	0
2803	280330106	0	0	1	0	0	NEG	0.0272727	0	0	0
2803	280330204	0	0	1	0	1	POS	0.0272727	0	1	0
2803	280332105	0	0	6	0	0	NEG	0.0272727	1	1	1
2803	280332606	0	0	5	0	0	POS	0.0272727	1	0	1
2803	280333004	0	0	5	0	0	NEG	0.0272727	1	1	1
2803	280333307	0	0	5	0	0	NEG	0.0272727	1	1	1
2803	280333603	0	0	10	0	0	NEG	0.0272727	1	1	1
2803	280333606	0	0	1	1	0	NEG	0.0272727	1	1	1
2901	290100205	0	0	3	1	0	NEG	0.02	1	0	1
2901	290100504	0	0	9	0	0	NEG	0.02	1	0	1
2901	290100703	0	0	3	1	0	NEG	0.02	1	1	1
2901	290100903	0	.	10	0	0	NEG	0.02	1	1	1
2901	290101507	0	0	5	1	0	NEG	0.02	1	1	0
2901	290102906	0	0	2	0	0	NEG	0.02	1	1	0
2901	290103703	0	0	6	1	0	NEG	0.02	1	0	1
2901	290104607	0	0	2	0	0	NEG	0.02	0	0	1
2901	290104704	0	0	7	0	0	NEG	0.02	1	1	1
2901	290105905	0	0	9	1	0	NEG	0.02	1	1	1
2901	290106005	0	0	9	0	0	NEG	0.02	1	1	1
2901	290106406	0	0	6	1	0	NEG	0.02	0	1	0
2901	290107504	0	0	10	1	0	NEG	0.02	1	1	1
2901	290108304	0	.	5	1	0	NEG	0.02	1	1	0
2901	290108505	0	0	6	0	0	NEG	0.02	0	1	0
2901	290111103	0	0	8	1	0	NEG	0.02	1	1	1
2901	290111507	0	0	6	0	0	NEG	0.02	1	0	0
2901	290113104	0	0	9	0	0	NEG	0.02	1	1	0
2901	290114106	0	0	5	0	0	NEG	0.02	1	1	1
2901	290115406	0	.	9	1	0	NEG	0.02	1	1	1
2901	290115507	0	0	9	0	0	NEG	0.02	1	0	1
2901	290116305	0	0	1	0	0	NEG	0.02	1	1	0
2901	290117003	0	0	5	0	0	NEG	0.02	1	0	0
2901	290122204	0	0	6	0	0	NEG	0.02	1	0	0
2901	290122803	0	.	8	0	0	NEG	0.02	1	1	0
2901	290123004	0	0	9	1	0	NEG	0.02	1	0	0
2901	290123603	0	.	6	0	0	NEG	0.02	1	0	0
2901	290125405	0	.	9	1	0	NEG	0.02	1	0	1
2901	290125507	0	.	10	1	0	NEG	0.02	1	1	1
2901	290125604	0	0	5	1	0	NEG	0.02	.	.	.
2901	290125708	0	0	6	1	0	NEG	0.02	0	0	1
2901	290126304	0	.	5	1	0	NEG	0.02	0	1	1
2901	290126405	0	0	3	0	0	NEG	0.02	1	0	1
2901	290126707	0	0	7	0	0	NEG	0.02	1	0	1
2901	290128204	0	0	7	1	0	NEG	0.02	0	1	1
2901	290129304	0	0	7	1	0	NEG	0.02	1	1	0
2903	290300804	0	0	8	0	0	NEG	0.0392157	1	1	0
2903	290301207	0	0	7	0	0	NEG	0.0392157	1	1	0
2903	290301606	0	0	7	0	0	NEG	0.0392157	1	1	0
2903	290302106	0	0	7	0	0	NEG	0.0392157	1	1	1
2903	290302905	0	0	8	1	0	NEG	0.0392157	0	0	1
2903	290303207	0	0	8	1	1	POS	0.0392157	1	1	1
2903	290303605	0	.	9	1	0	NEG	0.0392157	1	1	1
2903	290304404	0	0	4	0	0	NEG	0.0392157	0	1	1
2903	290304903	0	0	4	0	0	NEG	0.0392157	1	1	1
2903	290305804	0	0	6	1	0	NEG	0.0392157	1	1	1
2903	290306203	0	0	9	0	0	NEG	0.0392157	1	1	1
2903	290306307	0	0	2	0	0	NEG	0.0392157	0	1	1
2903	290307703	0	0	10	1	0	NEG	0.0392157	0	1	1
2903	290309005	0	.	10	1	0	NEG	0.0392157	1	0	1
2903	290309008	0	.	5	1	0	NEG	0.0392157	1	0	1
2903	290310204	0	0	5	1	0	NEG	0.0392157	1	1	1
2903	290310604	0	0	5	0	0	NEG	0.0392157	1	1	1
2903	290312406	0	.	2	0	0	NEG	0.0392157	1	0	1
2903	290312610	0	.	5	1	1	POS	0.0392157	1	0	1
2903	290313304	0	0	7	1	0	NEG	0.0392157	0	1	1
2903	290313805	0	0	10	1	0	NEG	0.0392157	1	1	1
2903	290314204	0	0	2	1	0	NEG	0.0392157	0	1	1
2903	290314404	0	0	7	1	0	NEG	0.0392157	0	1	1
2903	290315206	0	0	2	1	0	NEG	0.0392157	1	1	1
2903	290315705	0	0	6	1	0	NEG	0.0392157	1	1	1
2903	290316105	0	0	2	1	0	NEG	0.0392157	0	1	1
2903	290316906	0	0	9	1	0	NEG	0.0392157	1	1	1
2903	290322106	0	0	4	1	0	NEG	0.0392157	1	1	1
2903	290322305	0	0	8	0	0	NEG	0.0392157	1	1	1
2903	290322504	0	0	9	1	0	NEG	0.0392157	0	1	1
2903	290323504	0	.	2	1	0	NEG	0.0392157	1	1	0
2903	290323804	0	0	2	0	0	NEG	0.0392157	0	0	0
2903	290324104	0	0	10	0	0	NEG	0.0392157	1	1	0
2903	290324806	0	0	9	0	0	NEG	0.0392157	1	1	1
2903	290324808	0	0	3	1	0	NEG	0.0392157	1	1	1
2903	290325106	0	0	9	0	0	NEG	0.0392157	1	0	1
2903	290326005	0	0	4	0	0	NEG	0.0392157	1	1	1
2903	290326703	0	0	5	0	0	NEG	0.0392157	1	1	1
2903	290328405	0	0	3	0	0	NEG	0.0392157	1	1	1
2903	290328906	0	0	3	0	0	NEG	0.0392157	1	1	0
2903	290329304	0	0	6	0	0	NEG	0.0392157	1	0	0
2903	290330404	0	0	9	1	0	NEG	0.0392157	1	1	0
2903	290332208	0	0	2	1	0	NEG	0.0392157	1	0	1
2903	290332403	0	0	3	1	0	POS	0.0392157	0	1	1
2903	290333103	0	0	3	0	0	NEG	0.0392157	1	0	1
2903	290335206	0	0	9	1	0	NEG	0.0392157	0	1	1
2903	290335208	0	0	3	0	0	NEG	0.0392157	0	1	1
2903	290336105	0	0	5	0	0	NEG	0.0392157	1	1	1
2903	290336403	0	0	1	0	0	NEG	0.0392157	1	1	1
